# Supplementary material for: Natural variation of immune epitopes reveals intrabacterial antagonism
Source: Proc Natl Acad Sci U S A. 2024 May 30;121(23):e2319499121. doi: 10.1073/pnas.2319499121 (PMC11161748; doi:10.1073/pnas.2319499121)
Supplement: Supplementary file 2 — Dataset S01 (XLSX) [file pnas.2319499121.sd01.xlsx]

## Sheet: Data S1
Data S1: Genomes from NCBI used in this study
Genera	Assembly_Accession	Species_Name	Strain_Name	Gram	Filename	class	Relavence (NCBI Classification)	Plant	Tissue (When Known)	Reference (DOI, PMID, Link)	Note: from published Genomes other work
Clavibacter	GCF_000785165.1	Clavibacter michiganensis	CF11	+	Clavibacter_michiganensis_CF11	Actinobacteria	Agricultural	Soil at a tomato-planting greenhouse	N/A	https://doi.org/10.1128/genomeA.01304-14
Clavibacter	GCF_002151115.1	Clavibacter spp	CFBP7576	+	Clavibacter_spp_CFBP7576	Actinobacteria	Agricultural	Tomato	Seed	https://doi.org/10.1094/MPMI-06-17-0146-R
Clavibacter	GCF_002151125.1	Clavibacter spp	CFBP8019	+	Clavibacter_spp_CFBP8019	Actinobacteria	Agricultural	Tomato	Seed	https://doi.org/10.1094/MPMI-06-17-0146-R
Clavibacter	GCF_002151165.1	Clavibacter spp	CFBP7494	+	Clavibacter_spp_CFBP7494	Actinobacteria	Agricultural	Tomato	Seed	https://doi.org/10.1094/MPMI-06-17-0146-R
Clavibacter	GCF_002151185.1	Clavibacter tessellarius	CFBP8017	+	Clavibacter_tessellarius_CFBP8017	Actinobacteria	Agricultural	Tomato	Seed	https://doi.org/10.1094/MPMI-06-17-0146-R
Rathayibacter	GCF_002931035.1	Rathayibacter spp	AY2B8	+	Rathayibacter_spp_AY2B8	Actinobacteria	Evolution	Orchardgrass (Dactylis glomerata L.)	N/A	https://doi.org/10.1128/mbio.01280-18
Clavibacter	GCF_002931135.1	Clavibacter spp	AY1B3	+	Clavibacter_spp_AY1B3	Actinobacteria	Evolution	Annual Ryegrass (Lolium multiflorum)	N/A	https://doi.org/10.1128/mbio.01280-18
Clavibacter	GCF_002931155.1	Clavibacter spp	AY1A6	+	Clavibacter_spp_AY1A6	Actinobacteria	Evolution	Ryegrass (Lolium perenne)	N/A	https://doi.org/10.1128/mbio.01280-18
Clavibacter	GCF_002931175.1	Clavibacter spp	AY1B2	+	Clavibacter_spp_AY1B2	Actinobacteria	Evolution	Ryegrass (Lolium perenne)	N/A	https://doi.org/10.1128/mbio.01280-18
Clavibacter	GCF_002931295.1	Clavibacter michiganensis	Z002	+	Clavibacter_michiganensis_Z002	Actinobacteria	Evolution	Orchardgrass (Dactylis glomerata L.) 'Potomac'	N/A	https://doi.org/10.1128/mbio.01280-18
Clavibacter	GCF_002931335.1	Clavibacter michiganensis	Z001	+	Clavibacter_michiganensis_Z001	Actinobacteria	Evolution	Orchardgrass (Dactylis glomerata L.) 'Potomac'	N/A	https://doi.org/10.1128/mbio.01280-18
Clavibacter	GCF_003576185.1	Clavibacter spp	CFBP7491	+	Clavibacter_spp_CFBP7491	Actinobacteria	N/A	Tomato	Seed	https://doi.org/10.1128/mra.01357-18
Clavibacter	GCF_003576195.1	Clavibacter spp+C15:D15	CFBP7493	+	Clavibacter_spp_CFBP7493	Actinobacteria	N/A	Tomato	Seed	https://doi.org/10.1128/mra.01357-18
Clavibacter	GCF_016907085.1	Clavibacter michiganensis	PvP098	+	Clavibacter_michiganensis_PvP098	Actinobacteria	Comparitve Analysis	Switchgrass (Panicum virgatum)	N/A	https://img.jgi.doe.gov/cgi-bin/m/main.cgi?section=TaxonDetail&page=taxonDetail&taxon_oid=2889251770
Clavibacter	GCF_016907095.1	Clavibacter michiganensis	PvP097	+	Clavibacter_michiganensis_PvP097	Actinobacteria	Comparitve Analysis	Switchgrass (Panicum virgatum)	N/A	https://img.jgi.doe.gov/cgi-bin/m/main.cgi?section=TaxonDetail&page=taxonDetail&taxon_oid=2889248786
Clavibacter	GCF_017876895.1	Clavibacter michiganensis	PvP036	+	Clavibacter_michiganensis_PvP036	Actinobacteria	Comparitve Analysis	Switchgrass (Panicum virgatum)	N/A	https://img.jgi.doe.gov/cgi-bin/m/main.cgi?section=TaxonDetail&page=taxonDetail&taxon_oid=2918461974
Clavibacter	GCF_018598325.1	Clavibacter spp	CFBP3399	+	Clavibacter_spp_CFBP3399	Actinobacteria	Agricultural	Tulip (Tulipa sp.)	N/A	https://doi.org/10.1099/ijsem.0.005427
Clavibacter	GCF_900168345.1	Clavibacter michiganensis	VKMAc-1403	+	Clavibacter_michiganensis_VKMAc-1403	Actinobacteria	N/A	Tomato (Lycopersicon esculentum)	N/A	https://doi.org/10.1128/mra.01051-18
Clavibacter	GCF_000966585.1	Clavibacter nebraskensis	DOAB397	+	Clavibacter_nebraskensis_DOAB397	Actinobacteria	Agricultural	Corn	Leaves	https://doi.org/10.1128/genomea.00768-15
Clavibacter	GCF_001643055.1	Clavibacter nebraskensis	DOAB395	+	Clavibacter_nebraskensis_DOAB395	Actinobacteria	Agricultural	Corn	Leaves	https://doi.org/10.1094/PHYTO-05-16-0188-R
Clavibacter	GCF_009739595.2	Clavibacter nebraskensis	HF4	+	Clavibacter_nebraskensis_HF4	Actinobacteria	Agricultural	Corn	N/A	https://doi.org/10.1371/journal.pone.0143553
Clavibacter	GCF_009739615.2	Clavibacter nebraskensis	7580	+	Clavibacter_nebraskensis_7580	Actinobacteria	Agricultural	Corn	N/A	https://doi.org/10.1371/journal.pone.0245333
Clavibacter	GCF_009739635.2	Clavibacter nebraskensis	61-1	+	Clavibacter_nebraskensis_61-1	Actinobacteria	Agricultural	Corn	N/A	https://doi.org/10.1371/journal.pone.0245333
Clavibacter	GCF_000069225.1	Clavibacter sepedonicus	ATCC33113	+	Clavibacter_sepedonicus_ATCC33113	Actinobacteria	Agricultural	Corn	N/A	https://doi.org/10.1094/MPMI-06-17-0146-R
Clavibacter	GCF_002240555.1	Clavibacter sepedonicus	CFIA-Cs3N	+	Clavibacter_sepedonicus_CFIA-Cs3N	Actinobacteria	Agricultural	Potato	N/A	https://doi.org/10.1128/genomea.00721-17
Clavibacter	GCF_002240585.1	Clavibacter sepedonicus	CFIA-CsR14	+	Clavibacter_sepedonicus_CFIA-CsR14	Actinobacteria	Agricultural	Potato	N/A	https://doi.org/10.1128/genomea.00721-17
Clavibacter	GCF_001618005.1	Clavibacter tessellarius	DOAB609	+	Clavibacter_tessellarius_DOAB609	Actinobacteria	Agricultural	Wheat	Leaves	https://doi.org/10.1094/MPMI-06-17-0146-R
Clavibacter	GCF_002240635.1	Clavibacter tessellarius	ATCC33566	+	Clavibacter_tessellarius_ATCC33566	Actinobacteria	Agricultural	Wheat	N/A	https://doi.org/10.1128/genomea.00721-17
Clavibacter	GCF_002151005.1	Clavibacter michiganensis	CAYO001	+	Clavibacter_michiganensis_CAYO001	Actinobacteria	Agricultural	Tomato	N/A	https://doi.org/10.1094/MPMI-06-17-0146-R
Clavibacter	GCF_002151055.1	Clavibacter michiganensis	CASJ005	+	Clavibacter_michiganensis_CASJ005	Actinobacteria	Agricultural	Tomato	N/A	https://doi.org/10.1094/MPMI-06-17-0146-R
Clavibacter	GCF_002151065.1	Clavibacter michiganensis	CASJ003	+	Clavibacter_michiganensis_CASJ003	Actinobacteria	Agricultural	Tomato	N/A	https://doi.org/10.1094/MPMI-06-17-0146-R
Clavibacter	GCF_002151105.1	Clavibacter michiganensis	CA00001	+	Clavibacter_michiganensis_CA00001	Actinobacteria	Agricultural	Tomato	N/A	https://doi.org/10.1094/MPMI-06-17-0146-R
Clavibacter	GCF_002159015.1	Clavibacter michiganensis	CASJ004	+	Clavibacter_michiganensis_CASJ004	Actinobacteria	Agricultural	Tomato	N/A	https://doi.org/10.1094/MPMI-06-17-0146-R
Clavibacter	GCF_002240575.1	Clavibacter michiganensis	LMG7333	+	Clavibacter_michiganensis_LMG7333	Actinobacteria	Agricultural	Tomato	N/A	https://doi.org/10.1128/genomea.00721-17
Clavibacter	GCF_003697295.1	Clavibacter michiganensis	CFBP4999	+	Clavibacter_michiganensis_CFBP4999	Actinobacteria	Agricultural	Tomato	N/A	https://doi.org/10.1007/s10658-018-01648-0
Clavibacter	GCF_009739655.1	Clavibacter michiganensis	UF1	+	Clavibacter_michiganensis_UF1	Actinobacteria	Agricultural	Tomato	N/A	https://doi.org/10.3389/fmicb.2021.793345
Clavibacter	GCF_009792925.1	Clavibacter michiganensis	NZ2541	+	Clavibacter_michiganensis_NZ2541	Actinobacteria	Agricultural	Tomato	N/A	https://doi.org/10.1094/PHYTO-10-19-0405-R
Clavibacter	GCF_009793185.1	Clavibacter michiganensis	ATCC14456	+	Clavibacter_michiganensis_ATCC14456	Actinobacteria	Agricultural	Tomato	N/A	https://doi.org/10.1094/PHYTO-10-19-0405-R
Clavibacter	GCF_009793195.1	Clavibacter michiganensis	CFBP7315	+	Clavibacter_michiganensis_CFBP7315	Actinobacteria	Agricultural	Tomato	N/A	https://doi.org/10.1094/PHYTO-10-19-0405-R
Clavibacter	GCF_009793205.1	Clavibacter michiganensis	CFBP7314	+	Clavibacter_michiganensis_CFBP7314	Actinobacteria	Agricultural	Tomato	N/A	https://doi.org/10.1094/PHYTO-10-19-0405-R
Clavibacter	GCF_009793225.1	Clavibacter michiganensis	CFBP7568	+	Clavibacter_michiganensis_CFBP7568	Actinobacteria	Agricultural	Tomato	N/A	https://doi.org/10.1094/PHYTO-10-19-0405-R
Clavibacter	GCF_009793285.1	Clavibacter michiganensis	CFBP2494	+	Clavibacter_michiganensis_CFBP2494	Actinobacteria	Agricultural	Tomato	N/A	https://doi.org/10.1094/PHYTO-10-19-0405-R
Clavibacter	GCF_009793305.1	Clavibacter michiganensis	ARZ28	+	Clavibacter_michiganensis_ARZ28	Actinobacteria	Agricultural	Tomato	N/A	https://doi.org/10.1094/PHYTO-10-19-0405-R
Clavibacter	GCF_009796005.1	Clavibacter michiganensis	CFBP6885	+	Clavibacter_michiganensis_CFBP6885	Actinobacteria	Agricultural	Tomato	N/A	https://doi.org/10.1094/PHYTO-10-19-0405-R
Clavibacter	GCF_009796015.1	Clavibacter michiganensis	CFBP7316	+	Clavibacter_michiganensis_CFBP7316	Actinobacteria	Agricultural	Tomato	N/A	https://doi.org/10.1094/PHYTO-10-19-0405-R
Clavibacter	GCF_009796045.1	Clavibacter michiganensis	CFBP7488	+	Clavibacter_michiganensis_CFBP7488	Actinobacteria	Agricultural	Tomato	N/A	https://doi.org/10.1094/PHYTO-10-19-0405-R
Clavibacter	GCF_009796055.1	Clavibacter michiganensis	NZ1811	+	Clavibacter_michiganensis_NZ1811	Actinobacteria	Agricultural	Tomato	N/A	https://doi.org/10.1094/PHYTO-10-19-0405-R
Clavibacter	GCF_009796075.1	Clavibacter michiganensis	CFBP7589	+	Clavibacter_michiganensis_CFBP7589	Actinobacteria	Agricultural	Tomato	N/A	https://doi.org/10.1094/PHYTO-10-19-0405-R
Clavibacter	GCF_009796095.1	Clavibacter michiganensis	NZ5026	+	Clavibacter_michiganensis_NZ5026	Actinobacteria	Agricultural	Tomato	N/A	https://doi.org/10.1094/PHYTO-10-19-0405-R
Clavibacter	GCF_009796125.1	Clavibacter michiganensis	CFBP1465	+	Clavibacter_michiganensis_CFBP1465	Actinobacteria	Agricultural	Tomato	N/A	https://doi.org/10.1094/PHYTO-10-19-0405-R
Clavibacter	GCF_009796145.1	Clavibacter michiganensis	CFBP1940	+	Clavibacter_michiganensis_CFBP1940	Actinobacteria	Agricultural	Tomato	N/A	https://doi.org/10.1094/PHYTO-10-19-0405-R
Clavibacter	GCF_009796155.1	Clavibacter michiganensis	ATCC10202	+	Clavibacter_michiganensis_ATCC10202	Actinobacteria	Agricultural	Tomato	N/A	https://doi.org/10.1094/PHYTO-10-19-0405-R
Clavibacter	GCF_009796175.1	Clavibacter michiganensis	CFBP2500	+	Clavibacter_michiganensis_CFBP2500	Actinobacteria	Agricultural	Tomato	N/A	https://doi.org/10.1094/PHYTO-10-19-0405-R
Clavibacter	GCF_009796185.1	Clavibacter michiganensis	CFBP5842	+	Clavibacter_michiganensis_CFBP5842	Actinobacteria	Agricultural	Tomato	N/A	https://doi.org/10.1094/PHYTO-10-19-0405-R
Clavibacter	GCF_009796225.1	Clavibacter michiganensis	CFBP7158	+	Clavibacter_michiganensis_CFBP7158	Actinobacteria	Agricultural	Tomato	N/A	https://doi.org/10.1094/PHYTO-10-19-0405-R
Clavibacter	GCF_009796245.1	Clavibacter michiganensis	CFBP7311	+	Clavibacter_michiganensis_CFBP7311	Actinobacteria	Agricultural	Tomato	N/A	https://doi.org/10.1094/PHYTO-10-19-0405-R
Clavibacter	GCF_009796265.1	Clavibacter michiganensis	CFBP7312	+	Clavibacter_michiganensis_CFBP7312	Actinobacteria	Agricultural	Tomato	N/A	https://doi.org/10.1094/PHYTO-10-19-0405-R
Clavibacter	GCF_011799785.1	Clavibacter michiganensis	OP3	+	Clavibacter_michiganensis_OP3	Actinobacteria	Agricultural	Tomato	N/A	https://doi.org/10.3390/microorganisms8111679
Clavibacter	GCF_011995665.1	Clavibacter michiganensis	MSF322	+	Clavibacter_michiganensis_MSF322	Actinobacteria	Agricultural	Tomato	N/A	https://doi.org/10.3390/microorganisms8111679
Clavibacter	GCF_011995885.1	Clavibacter michiganensis	VL527	+	Clavibacter_michiganensis_VL527	Actinobacteria	Agricultural	Tomato	N/A	https://doi.org/10.3390/microorganisms8111679
Clavibacter	GCF_014893555.1	Clavibacter michiganensis	1217	+	Clavibacter_michiganensis_1217	Actinobacteria	N/A	Potato	N/A	https://doi.org/10.1094/PDIS-04-18-0691-PDN
Clavibacter	GCF_015351195.1	Clavibacter michiganensis	VKMAc-1790	+	Clavibacter_michiganensis_VKMAc-1790	Actinobacteria	N/A	Bentgrass	N/A	https://doi.org/10.1128/mra.01400-20
Clavibacter	GCF_019263765.1	Clavibacter michiganensis	VQ28	+	Clavibacter_michiganensis_VQ28	Actinobacteria	Agricultural	Tomato	N/A	https://doi.org/10.3390/microorganisms9071530
Clavibacter	GCF_019263785.1	Clavibacter michiganensis	VQ143	+	Clavibacter_michiganensis_VQ143	Actinobacteria	Agricultural	Tomato	N/A	https://doi.org/10.3390/microorganisms9071530
Clavibacter	GCF_019455805.1	Clavibacter michiganensis	317	+	Clavibacter_michiganensis_317	Actinobacteria	Agricultural	Tomato	N/A	https://doi.org/10.1094/PHYTO-09-19-0329-R
Clavibacter	GCF_000958465.1	Clavibacter insidiosus	R1-1	+	Clavibacter_insidiosus_R1-1	Actinobacteria	Agricultural	Alfalfa	Stem	https://doi.org/10.1128/genomea.00396-15
Clavibacter	GCF_002240565.1	Clavibacter insidiosus	LMG3663	+	Clavibacter_insidiosus_LMG3663	Actinobacteria	Agricultural	Alfalfa	N/A	https://doi.org/10.1128/genomea.00721-18
Clavibacter	GCF_003076335.1	Clavibacter insidiosus	R1-3	+	Clavibacter_insidiosus_R1-3	Actinobacteria	Agricultural	Barrel Medic	Stem	https://doi.org/10.1094/PHYTO-05-17-0171-R
Clavibacter	GCF_003076355.1	Clavibacter insidiosus	ATCC10253	+	Clavibacter_insidiosus_ATCC10253	Actinobacteria	Agricultural	Barrel Medic	Stem	https://doi.org/10.1094/PHYTO-05-17-0171-R
Clavibacter	GCF_003576095.1	Clavibacter insidiosus	CFBP1195	+	Clavibacter_insidiosus_CFBP1195	Actinobacteria	Agricultural	Alfalfa	N/A	https://doi.org/10.1128/mra.01357-18
Clavibacter	GCF_003693415.1	Clavibacter insidiosus	CFBP2404	+	Clavibacter_insidiosus_CFBP2404	Actinobacteria	Agricultural	Alfalfa	N/A	https://doi.org/10.1007/s10658-018-01648-0
Clavibacter	GCF_000063485.1	Clavibacter michiganensis	NCPPB382	+	Clavibacter_michiganensis_NCPPB382	Actinobacteria	Agricultural	Tomato	N/A	https://doi.org/10.1128/jb.01595-07
Clavibacter	GCF_000355695.1	Clavibacter nebraskensis	NCPPB2581	+	Clavibacter_nebraskensis_NCPPB2581	Actinobacteria	N/A	Corn	N/A	https://doi.org/10.1094/PHYTO-10-19-0405-R
Clavibacter	GCF_000698005.1	Clavibacter michiganensis	LMG26808	+	Clavibacter_michiganensis_LMG26808	Actinobacteria	N/A	Tomato	Seed	https://doi.org/10.1186/1471-2164-15-392
Clavibacter	GCF_003576155.1	Clavibacter californiensis	CFBP8216	+	Clavibacter_californiensis_CFBP8216	Actinobacteria	Agricultural	Tomato	Seed	https://doi.org/10.1128/mra.01357-18
Clavibacter	GCF_003576365.1	Clavibacter chilensis	CFBP8217	+	Clavibacter_chilensis_CFBP8217	Actinobacteria	Agricultural	Tomato	Seed	https://doi.org/10.1128/mra.01357-18
Clavibacter	GCF_003576445.1	Clavibacter phaseoli	CFBP8627	+	Clavibacter_phaseoli_CFBP8627	Actinobacteria	Agricultural	Tomato	Seed	https://doi.org/10.1128/mra.01357-18
Clavibacter	GCF_015351135.1	Clavibacter phaseoli	VKMAc-2886	+	Clavibacter_phaseoli_VKMAc-2886	Actinobacteria	Comparitve Analysis	Aphelenchoides ritzemabosi	N/A	https://doi.org/10.1128/mra.01400-20
Clavibacter	GCF_001280205.1	Clavibacter capsici	PF008	+	Clavibacter_capsici_PF008	Actinobacteria	Agricultural	Pepper	N/A	https://doi.org/10.1007/s10658-011-9927-7
Clavibacter	GCF_011801245.1	Clavibacter capsici	1106	+	Clavibacter_capsici_1106	Actinobacteria	Evolution	Pepper	Stem	https://doi.org/10.1111/mpp.12932
Clavibacter	GCF_011801265.1	Clavibacter capsici	1101	+	Clavibacter_capsici_1101	Actinobacteria	Evolution	Pepper	Stem	https://doi.org/10.1111/mpp.12932
Clavibacter	GCF_003576405.1	Clavibacter spp	CFBP8615	+	Clavibacter_spp_CFBP8615	Actinobacteria	Agricultural	Tomato	Leaf	https://doi.org/10.1128/mra.01357-18
Clavibacter	GCF_003576415.1	Clavibacter spp	CFBP8616	+	Clavibacter_spp_CFBP8616	Actinobacteria	Agricultural	Tomato	Leaf	https://doi.org/10.1128/mra.01357-18
Clavibacter	GCF_014775655.1	Clavibacter spp	DM1	+	Clavibacter_spp_DM1	Actinobacteria	Agricultural	Barley	N/A	https://doi.org/10.1099/ijsem.0.004786
Clavibacter	GCF_016900975.1	Clavibacter spp	DM3	+	Clavibacter_spp_DM3	Actinobacteria	Agricultural	Barley	seed	https://doi.org/10.1099/ijsem.0.004786
Clavibacter	GCF_015351125.1	Clavibacter spp	VKMAc-2542	+	Clavibacter_spp_VKMAc-2542	Actinobacteria	Comparitve Analysis	Couch Grass	N/A	https://doi.org/10.1128/mra.01400-20
Clavibacter	GCF_015351105.1	Clavibacter spp	VKMAc-2872	+	Clavibacter_spp_VKMAc-2872	Actinobacteria	Comparitve Analysis	Annual Blue Grass	N/A	https://doi.org/10.1128/mra.01400-20
Clavibacter	GCF_015351075.1	Clavibacter spp	VKMAc-2873	+	Clavibacter_spp_VKMAc-2873	Actinobacteria	Comparitve Analysis	Common bent	N/A	https://doi.org/10.1128/mra.01400-20
Leifsonia	GCF_001063195.1	Leifsonia xyli	356_LXYL	+	Leifsonia_xyli_356_LXYL	Actinobacteria	Medical	Human (Species of known plant pathogen)	N/A	https://doi.org/10.1371/journal.pgen.1006724
Leifsonia	GCF_001647635.1	Leifsonia xyli	SE134	+	Leifsonia_xyli_SE134	Actinobacteria	Agricultural	Soil (Plant Growth-Promoting)	N/A	https://doi.org/10.1016/j.jbiotec.2016.10.004
Leifsonia	GCF_001708285.1	Leifsonia xyli	gdw1	+	Leifsonia_xyli_gdw1	Actinobacteria	Agricultural	Sugarcane (Badila)	Stem	https://doi.org/10.1128/genomea.01128-16
Leifsonia	GCF_014190775.1	Leifsonia aquatica	DSM20146	+	Leifsonia_aquatica_DSM20146	Actinobacteria	Comparitve Analysis	Water	N/A	https://doi.org/10.1099/00207713-50-1-371
Leifsonia	GCF_013410615.1	Leifsonia naganoensis	DSM15166	+	Leifsonia_naganoensis_DSM15166	Actinobacteria	Comparitve Analysis	N/A	N/A	https://doi.org/10.1094/PBIOMES-12-20-0092-SC
Leifsonia	GCF_013410375.1	Leifsonia shinshuensis	DSM15165	+	Leifsonia_shinshuensis_DSM15165	Actinobacteria	Comparitve Analysis	N/A	N/A	https://doi.org/10.1094/PBIOMES-12-20-0092-SC
Leifsonia	GCF_014217625.1	Leifsonia shinshuensis	INR9	+	Leifsonia_shinshuensis_INR9	Actinobacteria	Environmental	Soil	N/A	https://doi.org/10.1111/1462-2920.15300
Leifsonia	GCF_000007665.1	Leifsonia xyli	CTCB07	+	Leifsonia_xyli_CTCB07	Actinobacteria	N/A	Sugarcane	N/A	https://doi.org/10.1094/MPMI.2004.17.8.827
Leifsonia	GCF_013408745.1	Leifsonia soli	DSM23871	+	Leifsonia_soli_DSM23871	Actinobacteria	Comparitve Analysis	Tectona grandis	Rhizosphere	https://doi.org/10.1094/PBIOMES-12-20-0092-SC
Leifsonia	GCF_013410665.1	Leifsonia psychrotolerans	LI1	+	Leifsonia_psychrotolerans_LI1	Actinobacteria	Comparitve Analysis	Soil	N/A	https://doi.org/10.1094/PBIOMES-12-20-0092-SC
Leifsonia	GCF_000380665.1	Leifsonia spp	109	+	Leifsonia_spp_109	Actinobacteria	Comparitve Analysis	Plant-associated	Rhizosphere	https://doi.org/10.1094/PBIOMES-12-20-0092-SC
Leifsonia	GCF_000477555.1	Leifsonia rubra	CMS76R	+	Leifsonia_rubra_CMS76R	Actinobacteria	Evolution	Plant-associated Water	N/A	https://doi.org/10.1128/genomea.00633-13
Leifsonia	GCF_000469485.1	Leifsonia aquatica	ATCC14665	+	Leifsonia_aquatica_ATCC14665	Actinobacteria	Medical	Water	N/A	https://doi.org/10.1094/PBIOMES-12-20-0092-SC
Leifsonia	GCF_000470775.1	Leifsonia xyli subsp. Cynodontis	DSM46306	+	Leifsonia_xyli_subsp_Cynodontis_DSM46306	Actinobacteria	Agricultural	Bermuda Grass	N/A	https://doi.org/10.1128/genomea.00915-13
Leifsonia	GCF_000633535.1	Leifsonia aquatica	H1aii	+	Leifsonia_aquatica_H1aii	Actinobacteria	Environmental	Carnivorous Plant Phytotelma	N/A	https://doi.org/10.1094/PBIOMES-12-20-0092-SC
Leifsonia	GCF_001422325.1	Leifsonia spp	Leaf264	+	Leifsonia_spp_Leaf264	Actinobacteria	Evolution	Arabidopsis thaliana	Leaf	https://doi.org/10.1038/nature16192
Leifsonia	GCF_001423545.1	Leifsonia spp	Leaf325	+	Leifsonia_spp_Leaf325	Actinobacteria	Evolution	Arabidopsis thaliana	Leaf	https://doi.org/10.1038/nature16192
Leifsonia	GCF_001423695.1	Leifsonia spp	Leaf336	+	Leifsonia_spp_Leaf336	Actinobacteria	Evolution	Arabidopsis thaliana	Leaf	https://doi.org/10.1038/nature16192
Leifsonia	GCF_001424905.1	Leifsonia spp	Root112D2	+	Leifsonia_spp_Root112D2	Actinobacteria	Evolution	Arabidopsis thaliana	Root	https://doi.org/10.1038/nature16192
Leifsonia	GCF_001425325.1	Leifsonia spp	Root1293	+	Leifsonia_spp_Root1293	Actinobacteria	Evolution	Arabidopsis thaliana	Root	https://doi.org/10.1038/nature16192
Leifsonia	GCF_001428745.1	Leifsonia spp	Root227	+	Leifsonia_spp_Root227	Actinobacteria	Evolution	Arabidopsis thaliana	Root	https://doi.org/10.1038/nature16192
Leifsonia	GCF_001425085.1	Leifsonia spp	Root4	+	Leifsonia_spp_Root4	Actinobacteria	Evolution	Arabidopsis thaliana	Root	https://doi.org/10.1038/nature16192
Leifsonia	GCF_001427485.1	Leifsonia spp	Root60	+	Leifsonia_spp_Root60	Actinobacteria	Evolution	Arabidopsis thaliana	Root	https://doi.org/10.1038/nature16192
Leifsonia	GCF_900108465.1	Leifsonia spp	CL154	+	Leifsonia_spp_CL154	Actinobacteria	N/A	Plant associated metagenomes	N/A	https://doi.org/10.1016/j.joule.2022.05.011
Leifsonia	GCF_900114565.1	Leifsonia spp	CL147	+	Leifsonia_spp_CL147	Actinobacteria	N/A	Plant associated metagenomes	N/A	https://img.jgi.doe.gov/cgi-bin/m/main.cgi?section=TaxonDetail&page=taxonDetail&taxon_oid=2639762526
Leifsonia	GCF_900114505.1	Leifsonia spp	98AMF	+	Leifsonia_spp_98AMF	Actinobacteria	N/A	Plant associated metagenomes	N/A	https://img.jgi.doe.gov/cgi-bin/m/main.cgi?section=TaxonDetail&page=taxonDetail&taxon_oid=2639762620
Leifsonia	GCF_900099795.1	Leifsonia spp	197AMF	+	Leifsonia_spp_197AMF	Actinobacteria	N/A	Plant associated metagenomes	N/A	https://doi.org/10.1094/PBIOMES-12-20-0092-SC
Leifsonia	GCF_004362795.1	Leifsonia spp	115AMFTsu3.1	+	Leifsonia_spp_115AMFTsu3.1	Actinobacteria	N/A	Plant associated metagenomes	N/A	https://img.jgi.doe.gov/cgi-bin/m/main.cgi?section=TaxonDetail&page=taxonDetail&taxon_oid=2639763198
Leifsonia	GCF_900103945.1	Leifsonia spp	509MF	+	Leifsonia_spp_509MF	Actinobacteria	N/A	Plant associated metagenomes	N/A	https://doi.org/10.1094/PBIOMES-12-20-0092-SC
Leifsonia	GCF_900110095.1	Leifsonia spp	467MF	+	Leifsonia_spp_467MF	Actinobacteria	N/A	Plant associated metagenomes	N/A	https://doi.org/10.1094/PBIOMES-12-20-0092-SC
Leifsonia	GCF_900100265.1	Leifsonia spp	466MF	+	Leifsonia_spp_466MF	Actinobacteria	N/A	Plant associated metagenomes	N/A	https://doi.org/10.1094/PBIOMES-12-20-0092-SC
Leifsonia	GCF_900100405.1	Leifsonia spp	157MF	+	Leifsonia_spp_157MF	Actinobacteria	N/A	Plant associated metagenomes	N/A	https://doi.org/10.1094/PBIOMES-12-20-0092-SC
Leifsonia	GCF_900107895.1	Leifsonia spp	21MFCrub1.1	+	Leifsonia_spp_21MFCrub1.1	Actinobacteria	N/A	Plant associated metagenomes	N/A	https://doi.org/10.1094/PBIOMES-12-20-0092-SC
Leifsonia	GCF_001984125.1	Leifsonia spp	ALI-44-B	+	Leifsonia_spp_ALI-44-B	Actinobacteria	Environmental	Soil below lichen biocrust	N/A	https://doi.org/10.1128/AEM.03020-16
Leifsonia	GCF_002105485.1	Leifsonia spp	NCR5	+	Leifsonia_spp_NCR5	Actinobacteria	Environmental	Australian pig face (Carpobrotus rossii (Haw.) Schwantes)	Rhizosphere Soil	https://doi.org/10.1128/genomea.00520-17
Leifsonia	GCF_003634165.1	Leifsonia spp	OV430	+	Leifsonia_spp_OV430	Actinobacteria	Comparitve Analysis	Populus	Root and Rhizosphere Microbial Communities	https://img.jgi.doe.gov/cgi-bin/m/main.cgi?section=TaxonDetail&page=taxonDetail&taxon_oid=2758568661
Leifsonia	GCF_003664105.1	Leifsonia spp	M32124_2	+	Leifsonia_spp_M32124_2	Actinobacteria	Comparitve Analysis	Sorghum	Microbial Communities	https://img.jgi.doe.gov/cgi-bin/m/main.cgi?section=TaxonDetail&page=taxonDetail&taxon_oid=2773857768
Leifsonia	GCF_004216815.1	Leifsonia spp	BK543	+	Leifsonia_spp_BK543	Actinobacteria	Comparitve Analysis	N/A	microbiome study	https://img.jgi.doe.gov/cgi-bin/m/main.cgi?section=TaxonDetail&page=taxonDetail&taxon_oid=2799113267
Leifsonia	GCF_004570845.1	Leifsonia flava	SYP-B2174	+	Leifsonia_flava_SYP-B2174	Actinobacteria	N/A	Green Columbine (Aquilegia viridiflora)	Rhizosphere Soil	10.1007/s12275-018-8061-z
Leifsonia	GCF_009765225.1	Leifsonia spp	AG29	+	Leifsonia_spp_AG29	Actinobacteria	N/A	Peanut	Rhizosphere Soil	https://img.jgi.doe.gov/cgi-bin/m/main.cgi?section=TaxonDetail&page=taxonDetail&taxon_oid=2895666590
Leifsonia	GCF_014873595.1	Leifsonia spp	OAS740	+	Leifsonia_spp_OAS740	Actinobacteria	N/A	Switchgrass	Switchgrass & Soil	https://img.jgi.doe.gov/cgi-bin/m/main.cgi?section=TaxonDetail&page=taxonDetail&taxon_oid=2838271305
Leifsonia	GCF_013410945.1	Leifsonia spp	AK011	+	Leifsonia_spp_AK011	Actinobacteria	N/A	American Beachgrass (Ammophila breviligulata)	Roots (Rhizosphere)	https://img.jgi.doe.gov/cgi-bin/m/main.cgi?section=TaxonDetail&page=taxonDetail&taxon_oid=2852643534
Leifsonia	GCF_012317045.1	Leifsonia spp	PS1209	+	Leifsonia_spp_PS1209	Actinobacteria	Agricultural	Potato	N/A	https://doi.org/10.1094/PBIOMES-12-20-0092-SC
Leifsonia	GCF_013359685.1	Leifsonia spp	C5G2	+	Leifsonia_spp_C5G2	Actinobacteria	Agricultural	superflower	N/A	https://doi.org/10.1094/PBIOMES-12-20-0092-SC
Leifsonia	GCF_017565305.1	Leifsonia spp	TF02-11	+	Leifsonia_spp_TF02-11	Actinobacteria	Environmental	Stone Surface	N/A	https://doi.org/10.1128/mra.00024-22
Curtobacterium	GCF_000834535.1	Curtobacterium flaccumfaciens	MEB126	+	Curtobacterium_flaccumfaciens_MEB126	Actinobacteria	Environmental	Arabidopsis thaliana	Leaf	N/A
Curtobacterium	GCF_004361695.1	Curtobacterium flaccumfaciens	JUb65	+	Curtobacterium_flaccumfaciens_JUb65	Actinobacteria	Comparitve Analysis	N/A	N/A	N/A
Curtobacterium	GCF_006438835.1	Curtobacterium flaccumfaciens	S5.26	+	Curtobacterium_flaccumfaciens_S5.26	Actinobacteria	Environmental	N/A	N/A	https://doi.org/10.1111/1462-2920.14715
Curtobacterium	GCF_013359815.1	Curtobacterium flaccumfaciens	LMG3645	+	Curtobacterium_flaccumfaciens_LMG3645	Actinobacteria	Agricultural	Beans	N/A	https://doi.org/10.1094/PD-89-1361C
Curtobacterium	GCF_014156405.1	Curtobacterium flaccumfaciens	208	+	Curtobacterium_flaccumfaciens_208	Actinobacteria	Environmental	Cactus	Stalk	N/A
Curtobacterium	GCF_015351035.1	Curtobacterium flaccumfaciens	VKMAc-1795	+	Curtobacterium_flaccumfaciens_VKMAc-1795	Actinobacteria	Comparitve Analysis	Bentgrass	N/A	N/A
Curtobacterium	GCF_015351095.1	Curtobacterium flaccumfaciens	VKMAc-1386	+	Curtobacterium_flaccumfaciens_VKMAc-1386	Actinobacteria	Comparitve Analysis	Bentgrass	N/A	N/A
Curtobacterium	GCF_001475775.1	Curtobacterium citreum	NS330	+	Curtobacterium_citreum_NS330	Actinobacteria	Evolution	Rice	Seed	https://doi.org/10.3389/fmicb.2015.01551
Curtobacterium	GCF_006715175.1	Curtobacterium citreum	DSM20528	+	Curtobacterium_citreum_DSM20528	Actinobacteria	Comparitve Analysis	N/A	N/A	N/A
Curtobacterium	GCF_014646735.1	Curtobacterium citreum	JCM1345	+	Curtobacterium_citreum_JCM1345	Actinobacteria	N/A	N/A	N/A	10.1099/ijsem.0.003276
Curtobacterium	GCF_001475545.1	Curtobacterium luteum	NS184	+	Curtobacterium_luteum_NS184	Actinobacteria	Evolution	Rice	Seed	https://doi.org/10.3389/fmicb.2015.01551
Curtobacterium	GCF_013359885.1	Curtobacterium luteum	ATCC15830	+	Curtobacterium_luteum_ATCC15830	Actinobacteria	Agricultural	N/A	N/A	N/A
Curtobacterium	GCF_014646995.1	Curtobacterium luteum	JCM1480	+	Curtobacterium_luteum_JCM1480	Actinobacteria	N/A	N/A	N/A	https://doi.org/10.1099/ijsem.0.003276
Curtobacterium	GCF_016907595.1	Curtobacterium luteum	DSM20542	+	Curtobacterium_luteum_DSM20542	Actinobacteria	Comparitve Analysis	N/A	N/A	N/A
Curtobacterium	GCF_013359825.1	Curtobacterium albidum	DSM20512	+	Curtobacterium_albidum_DSM20512	Actinobacteria	Agricultural	gingseng	N/A	https://doi.org/10.1099/ijs.0.65591-0
Curtobacterium	GCF_002025645.1	Curtobacterium pusillum	AA3	+	Curtobacterium_pusillum_AA3	Actinobacteria	Agricultural	maize	Root	https://doi.org/10.1073/pnas.1616148114
Curtobacterium	GCF_007673235.1	Curtobacterium pusillum	DE0370	+	Curtobacterium_pusillum_DE0370	Actinobacteria	Environmental	N/A	N/A	10.1073/pnas.2008807117
Curtobacterium	GCF_007680845.1	Curtobacterium pusillum	DE0005	+	Curtobacterium_pusillum_DE0005	Actinobacteria	Environmental	N/A	N/A	10.1073/pnas.2008807118
Curtobacterium	GCF_013359865.1	Curtobacterium pusillum	ATCC19096	+	Curtobacterium_pusillum_ATCC19096	Actinobacteria	Agricultural	N/A	N/A	N/A
Curtobacterium	GCF_014138325.1	Curtobacterium pusillum	WPL5_2	+	Curtobacterium_pusillum_WPL5_2	Actinobacteria	Comparitve Analysis	N/A	N/A	N/A
Curtobacterium	GCF_018598505.1	Curtobacterium flaccumfaciens pv. betae	CFBP2402	+	Curtobacterium_flaccumfaciens_pv_betae_CFBP2402	Actinobacteria	Agricultural	Beet	N/A	N/A
Curtobacterium	GCF_018598645.1	Curtobacterium flaccumfaciens pv. betae	CFBP3401	+	Curtobacterium_flaccumfaciens_pv_betae_CFBP3401	Actinobacteria	Agricultural	Beet	N/A	N/A
Curtobacterium	GCF_000333315.1	Curtobacterium spp	B8	+	Curtobacterium_spp_B8	Actinobacteria	N/A	N/A	N/A	N/A
Curtobacterium	GCF_000333375.1	Curtobacterium spp	B18	+	Curtobacterium_spp_B18	Actinobacteria	N/A	N/A	N/A	N/A
Curtobacterium	GCF_015351025.1	Curtobacterium spp	VKMAc-1376	+	Curtobacterium_spp_VKMAc-1376	Actinobacteria	Comparitve Analysis	Bluegrass	N/A	N/A
Curtobacterium	GCF_004103915.1	Curtobacterium flaccumfaciens pv. flaccumfaciens	CFBP3418	+	Curtobacterium_flaccumfaciens_pv_flaccumfaciens_CFBP3418	Actinobacteria	Agricultural	Beans	N/A	10.1007/s10658-018-01648-0
Curtobacterium	GCF_009363215.3	Curtobacterium flaccumfaciens pv. flaccumfaciens	P990	+	Curtobacterium_flaccumfaciens_pv_flaccumfaciens_P990	Actinobacteria	Agricultural	Pepper	leaf	n/a
Curtobacterium	GCF_013348005.1	Curtobacterium flaccumfaciens pv. flaccumfaciens	Cff1037	+	Curtobacterium_flaccumfaciens_pv_flaccumfaciens_Cff1037	Actinobacteria	Agricultural	Common Bean (Phaseolus vulgaris)	N/A	10.1094/PHYTO-04-20-0131-A
Curtobacterium	GCF_017700735.1	Curtobacterium flaccumfaciens pv. flaccumfaciens	BRIP70615	+	Curtobacterium_flaccumfaciens_pv_flaccumfaciens_BRIP70615	Actinobacteria	Agricultural	Mungbean (Vigna radiata)	n/a	https://doi.org/10.1094/MPMI-05-21-0116-A
Curtobacterium	GCF_017700745.1	Curtobacterium flaccumfaciens pv. flaccumfaciens	BRIP70610	+	Curtobacterium_flaccumfaciens_pv_flaccumfaciens_BRIP70610	Actinobacteria	Agricultural	Mungbean (Vigna radiata)	n/a	https://doi.org/10.1094/MPMI-05-21-0116-A
Curtobacterium	GCF_017700755.1	Curtobacterium flaccumfaciens pv. flaccumfaciens	BRIP70624	+	Curtobacterium_flaccumfaciens_pv_flaccumfaciens_BRIP70624	Actinobacteria	Agricultural	Soybean (Glycine Max)	n/a	https://doi.org/10.1094/MPMI-05-21-0116-A
Curtobacterium	GCF_017700795.1	Curtobacterium flaccumfaciens pv. flaccumfaciens	BRIP70607	+	Curtobacterium_flaccumfaciens_pv_flaccumfaciens_BRIP70607	Actinobacteria	Agricultural	Mungbean (Vigna radiata)	n/a	https://doi.org/10.1094/MPMI-05-21-0116-A
Curtobacterium	GCF_017700815.1	Curtobacterium flaccumfaciens pv. flaccumfaciens	BRIP70601	+	Curtobacterium_flaccumfaciens_pv_flaccumfaciens_BRIP70601	Actinobacteria	Agricultural	Mungbean (Vigna radiata)	n/a	https://doi.org/10.1094/MPMI-05-21-0116-A
Curtobacterium	GCF_017909455.1	Curtobacterium flaccumfaciens pv. flaccumfaciens	BRIP70614	+	Curtobacterium_flaccumfaciens_pv_flaccumfaciens_BRIP70614	Actinobacteria	Agricultural	Mungbean (Vigna radiata)	n/a	https://doi.org/10.1094/MPMI-05-21-0116-A
Curtobacterium	GCF_018350285.1	Curtobacterium flaccumfaciens pv. flaccumfaciens	BRIP70606	+	Curtobacterium_flaccumfaciens_pv_flaccumfaciens_BRIP70606	Actinobacteria	Agricultural	Mungbean (Vigna radiata)	n/a	https://doi.org/10.1094/MPMI-05-21-0116-A
Curtobacterium	GCF_018598265.1	Curtobacterium flaccumfaciens pv. flaccumfaciens	CFBP3423	+	Curtobacterium_flaccumfaciens_pv_flaccumfaciens_CFBP3423	Actinobacteria	Agricultural	Common Bean (Phaseolus vulgaris)	N/A	https://doi.org/10.1094/MPMI-11-21-0282-A
Curtobacterium	GCF_018598295.1	Curtobacterium flaccumfaciens pv. flaccumfaciens	CFBP8825	+	Curtobacterium_flaccumfaciens_pv_flaccumfaciens_CFBP8825	Actinobacteria	Agricultural	Tomato (Solanum lycopersicum)	N/A	https://doi.org/10.1094/MPMI-11-21-0282-A
Curtobacterium	GCF_018598365.1	Curtobacterium flaccumfaciens pv. flaccumfaciens	CFBP8818	+	Curtobacterium_flaccumfaciens_pv_flaccumfaciens_CFBP8818	Actinobacteria	Agricultural	Tomato (Solanum lycopersicum)	N/A	https://doi.org/10.1094/MPMI-11-21-0282-A
Curtobacterium	GCF_018598405.1	Curtobacterium flaccumfaciens pv. flaccumfaciens	CFBP8819	+	Curtobacterium_flaccumfaciens_pv_flaccumfaciens_CFBP8819	Actinobacteria	Agricultural	Common Bean (Phaseolus vulgaris)	N/A	https://doi.org/10.1094/MPMI-11-21-0282-A
Curtobacterium	GCF_018598425.1	Curtobacterium flaccumfaciens pv. flaccumfaciens	CFBP8820	+	Curtobacterium_flaccumfaciens_pv_flaccumfaciens_CFBP8820	Actinobacteria	Agricultural	Chili Pepper (Capsicum annuum)	N/A	https://doi.org/10.1094/MPMI-11-21-0282-A
Curtobacterium	GCF_018598465.1	Curtobacterium flaccumfaciens pv. flaccumfaciens	CFBP3417	+	Curtobacterium_flaccumfaciens_pv_flaccumfaciens_CFBP3417	Actinobacteria	Agricultural	Common Bean (Phaseolus vulgaris)	N/A	https://doi.org/10.1094/MPMI-11-21-0282-A
Curtobacterium	GCF_018598475.1	Curtobacterium flaccumfaciens pv. flaccumfaciens	CFBP8822	+	Curtobacterium_flaccumfaciens_pv_flaccumfaciens_CFBP8822	Actinobacteria	Agricultural	Chili Pepper (Capsicum annuum)	N/A	https://doi.org/10.1094/MPMI-11-21-0282-A
Curtobacterium	GCF_018598545.1	Curtobacterium flaccumfaciens pv. flaccumfaciens	CFBP8823	+	Curtobacterium_flaccumfaciens_pv_flaccumfaciens_CFBP8823	Actinobacteria	Agricultural	Common Bean (Phaseolus vulgaris)	N/A	https://doi.org/10.1094/MPMI-11-21-0282-A
Curtobacterium	GCF_018598555.1	Curtobacterium flaccumfaciens pv. flaccumfaciens	CFBP8824	+	Curtobacterium_flaccumfaciens_pv_flaccumfaciens_CFBP8824	Actinobacteria	Agricultural	Tomato (Solanum lycopersicum)	N/A	https://doi.org/10.1094/MPMI-11-21-0282-A
Curtobacterium	GCF_018598605.1	Curtobacterium flaccumfaciens pv. flaccumfaciens	CFBP3422	+	Curtobacterium_flaccumfaciens_pv_flaccumfaciens_CFBP3422	Actinobacteria	Agricultural	Common Bean (Phaseolus vulgaris)	N/A	https://doi.org/10.1094/MPMI-11-21-0282-A
Curtobacterium	GCF_018598625.1	Curtobacterium flaccumfaciens pv. flaccumfaciens	CFBP8821	+	Curtobacterium_flaccumfaciens_pv_flaccumfaciens_CFBP8821	Actinobacteria	Agricultural	Eggplant (Solanum melongena)	N/A	https://doi.org/10.1094/MPMI-11-21-0282-A
Curtobacterium	GCF_016907335.1	Curtobacterium herbarum	DSM14013	+	Curtobacterium_herbarum_DSM14013	Actinobacteria	Comparitve Analysis	Grasses	Phyllosphere	https://img.jgi.doe.gov/cgi-bin/m/main.cgi?section=TaxonDetail&page=taxonDetail&taxon_oid=2893540075
Curtobacterium	GCF_019748535.1	Curtobacterium herbarum	S/N-208-OC-R1	+	Curtobacterium_herbarum_S/N-208-OC-R1	Actinobacteria	Environmental	Air filter	N/A	https://www.ncbi.nlm.nih.gov/biosample/SAMN15705242/
Curtobacterium	GCF_018598335.1	Curtobacterium flaccumfaciens pv. poinsettiae	CFBP2403	+	Curtobacterium_flaccumfaciens_pv_poinsettiae_CFBP2403	Actinobacteria	Agricultural	Poinsettia (Euphorbia pulcherrima)	N/A	https://doi.org/10.1094/MPMI-11-21-0282-A
Curtobacterium	GCF_018598445.1	Curtobacterium flaccumfaciens pv. poinsettiae	CFBP3415	+	Curtobacterium_flaccumfaciens_pv_poinsettiae_CFBP3415	Actinobacteria	Agricultural	Poinsettia (Euphorbia pulcherrima)	N/A	https://doi.org/10.1094/MPMI-11-21-0282-A
Curtobacterium	GCF_018598385.1	Curtobacterium flaccumfaciens pv. oortii	CFBP1384	+	Curtobacterium_flaccumfaciens_pv_oortii_CFBP1384	Actinobacteria	Agricultural	Tulip (Tulipa gesneriana)	N/A	https://doi.org/10.1094/MPMI-11-21-0282-A
Curtobacterium	GCF_018598525.1	Curtobacterium flaccumfaciens pv. oortii	CFBP3400	+	Curtobacterium_flaccumfaciens_pv_oortii_CFBP3400	Actinobacteria	Agricultural	Calla Lily (Zantedeschia aethiopica)	N/A	https://doi.org/10.1094/MPMI-11-21-0282-A
Curtobacterium	GCF_001475745.1	Curtobacterium oceanosedimentum	NS263	+	Curtobacterium_oceanosedimentum_NS263	Actinobacteria	Evolution	Rice (Oryza sativa)	N/A	https://doi.org/10.3389/fmicb.2015.01551
Curtobacterium	GCF_001476135.1	Curtobacterium oceanosedimentum	NS359	+	Curtobacterium_oceanosedimentum_NS359	Actinobacteria	Evolution	Rice (Oryza sativa)	N/A	https://doi.org/10.3389/fmicb.2015.01551
Curtobacterium	GCF_005938005.2	Curtobacterium spp	KBS0715	+	Curtobacterium_spp_KBS0715	Actinobacteria	Evolution	Soil	N/A	N/A
Curtobacterium	GCF_001571045.1	Curtobacterium ammoniigenes	NBRC101786	+	Curtobacterium_ammoniigenes_NBRC101786	Actinobacteria	Environmental	N/A	N/A	N/A
Curtobacterium	GCF_900215175.1	Curtobacterium spp	314Chir4.1	+	Curtobacterium_spp_314Chir4.1	Actinobacteria	N/A	N/A	N/A	https://img.jgi.doe.gov/cgi-bin/m/main.cgi?section=TaxonDetail&page=taxonDetail&taxon_oid=2521172612
Curtobacterium	GCF_000349565.1	Curtobacterium flaccumfaciens	UCD-AKU	+	Curtobacterium_flaccumfaciens_UCD-AKU	Actinobacteria	Environmental	Residential carpet	N/A	https://doi.org/10.1128/genomea.00244-13
Curtobacterium	GCF_000686685.1	Curtobacterium spp	UNCCL17	+	Curtobacterium_spp_UNCCL17	Actinobacteria	Comparitve Analysis	Plant associated metagenomes	N/A	https://img.jgi.doe.gov/cgi-bin/m/main.cgi?section=TaxonDetail&page=taxonDetail&taxon_oid=2563366719
Curtobacterium	GCF_000710345.2	Curtobacterium spp	S6	+	Curtobacterium_spp_S6	Actinobacteria	Agricultural	Grape (Vitis vinifera)	leave	https://doi.org/10.1128/genomea.00592-14
Curtobacterium	GCF_900101675.1	Curtobacterium spp	UNCCL20	+	Curtobacterium_spp_UNCCL20	Actinobacteria	N/A	Plant associated metagenomes	N/A	https://img.jgi.doe.gov/cgi-bin/m/main.cgi?section=TaxonDetail&page=taxonDetail&taxon_oid=2595698215
Curtobacterium	GCF_000772085.1	Curtobacterium spp	MR_MD2014	+	Curtobacterium_spp_MR_MD2014	Actinobacteria	Environmental	Topsoil	N/A	https://doi.org/10.1128/genomea.01504-15
Curtobacterium	GCF_001424595.1	Curtobacterium spp	Leaf154	+	Curtobacterium_spp_Leaf154	Actinobacteria	Evolution	Arabidopsis thaliana	leaf	https://doi.org/10.1038/nature16192
Curtobacterium	GCF_001424385.1	Curtobacterium spp	Leaf183	+	Curtobacterium_spp_Leaf183	Actinobacteria	Evolution	Arabidopsis thaliana	leaf	https://doi.org/10.1038/nature16192
Curtobacterium	GCF_001422205.1	Curtobacterium spp	Leaf261	+	Curtobacterium_spp_Leaf261	Actinobacteria	Evolution	Arabidopsis thaliana	leaf	https://doi.org/10.1038/nature16192
Curtobacterium	GCF_007673775.1	Curtobacterium spp	DE0339	+	Curtobacterium_spp_DE0339	Actinobacteria	Environmental	N/A	N/A	https://doi.org/10.1073/pnas.2008807117
Curtobacterium	GCF_900113095.1	Curtobacterium spp	YR515	+	Curtobacterium_spp_YR515	Actinobacteria	Evolution	Poplar (Populus)	N/A	N/A
Curtobacterium	GCF_001705035.1	Curtobacterium spp	UCD-KPL2560	+	Curtobacterium_spp_UCD-KPL2560	Actinobacteria	Environmental	Indoor track surface	N/A	https://doi.org/10.1128/genomea.01040-16
Curtobacterium	GCF_001742745.1	Curtobacterium spp	ER1/6	+	Curtobacterium_spp_ER1/6	Actinobacteria	N/A	Sweet Orange (Citrus sinensis)	N/A	https://doi.org/10.1128/genomea.01264-16
Curtobacterium	GCF_001864835.1	Curtobacterium spp	MCBA15_001	+	Curtobacterium_spp_MCBA15_001	Actinobacteria	N/A	Leaf Litter	N/A	https://doi.org/10.1128/mbio.01809-17
Curtobacterium	GCF_001864845.1	Curtobacterium spp	MCBA15_003	+	Curtobacterium_spp_MCBA15_003	Actinobacteria	N/A	Leaf Litter	N/A	https://doi.org/10.1128/mbio.01809-17
Curtobacterium	GCF_001865055.1	Curtobacterium spp	MCBA15_004	+	Curtobacterium_spp_MCBA15_004	Actinobacteria	N/A	Leaf Litter	N/A	https://doi.org/10.1128/mbio.01809-17
Curtobacterium	GCF_001864855.1	Curtobacterium spp	MCBA15_005	+	Curtobacterium_spp_MCBA15_005	Actinobacteria	N/A	Leaf Litter	N/A	https://doi.org/10.1128/mbio.01809-17
Curtobacterium	GCF_001864905.1	Curtobacterium spp	MCBA15_007	+	Curtobacterium_spp_MCBA15_007	Actinobacteria	N/A	Leaf Litter	N/A	https://doi.org/10.1128/mbio.01809-17
Curtobacterium	GCF_001865065.1	Curtobacterium spp	MCBA15_008	+	Curtobacterium_spp_MCBA15_008	Actinobacteria	N/A	Leaf Litter	N/A	https://doi.org/10.1128/mbio.01809-17
Curtobacterium	GCF_001864895.1	Curtobacterium spp	MCBA15_009	+	Curtobacterium_spp_MCBA15_009	Actinobacteria	N/A	Leaf Litter	N/A	https://doi.org/10.1128/mbio.01809-17
Curtobacterium	GCF_001864935.1	Curtobacterium spp	MCBA15_012	+	Curtobacterium_spp_MCBA15_012	Actinobacteria	N/A	Leaf Litter	N/A	https://doi.org/10.1128/mbio.01809-17
Curtobacterium	GCF_001865095.1	Curtobacterium spp	MCBA15_013	+	Curtobacterium_spp_MCBA15_013	Actinobacteria	N/A	Leaf Litter	N/A	https://doi.org/10.1128/mbio.01809-17
Curtobacterium	GCF_001865105.1	Curtobacterium spp	MCBA15_016	+	Curtobacterium_spp_MCBA15_016	Actinobacteria	N/A	Leaf Litter	N/A	https://doi.org/10.1128/mbio.01809-17
Curtobacterium	GCF_001864975.1	Curtobacterium spp	MMLR14_002	+	Curtobacterium_spp_MMLR14_002	Actinobacteria	N/A	Leaf Litter	N/A	https://doi.org/10.1128/mbio.01809-17
Curtobacterium	GCF_001864985.1	Curtobacterium spp	MMLR14_006	+	Curtobacterium_spp_MMLR14_006	Actinobacteria	N/A	Leaf Litter	N/A	https://doi.org/10.1128/mbio.01809-17
Curtobacterium	GCF_001865015.1	Curtobacterium spp	MMLR14_010	+	Curtobacterium_spp_MMLR14_010	Actinobacteria	N/A	Leaf Litter	N/A	https://doi.org/10.1128/mbio.01809-17
Curtobacterium	GCF_001865135.1	Curtobacterium spp	MMLR14_014	+	Curtobacterium_spp_MMLR14_014	Actinobacteria	N/A	Leaf Litter	N/A	https://doi.org/10.1128/mbio.01809-17
Curtobacterium	GCF_001806325.1	Curtobacterium spp	BH-2-1-1	+	Curtobacterium_spp_BH-2-1-1	Actinobacteria	Agricultural	Lettuce (Lactuca sativa)	n/a	https://doi.org/10.1016/j.gdata.2016.11.003
Curtobacterium	GCF_007672875.1	Curtobacterium spp	DE0401	+	Curtobacterium_spp_DE0401	Actinobacteria	Environmental	N/A	N/A	https://doi.org/10.1073/pnas.2008807117
Curtobacterium	GCF_002412165.1	Curtobacterium spp	Ferrero	+	Curtobacterium_spp_Ferrero	Actinobacteria	Environmental	Environmental Contaminant	N/A	https://doi.org/10.1128/genomea.01378-17
Curtobacterium	GCF_005490985.1	Curtobacterium spp	SGAir0471	+	Curtobacterium_spp_SGAir0471	Actinobacteria	Environmental	Air in Singpore	N/A	https://doi.org/10.1128/mra.00960-19
Curtobacterium	GCF_003234365.1	Curtobacterium spp	MCJR17_020	+	Curtobacterium_spp_MCJR17_020	Actinobacteria	Environmental	Pine Oak, Leaf Litter	N/A	https://doi.org/10.1073/pnas.2101254118
Curtobacterium	GCF_003234445.1	Curtobacterium spp	MCLR17_036	+	Curtobacterium_spp_MCLR17_036	Actinobacteria	Environmental	Mediterranean Grassland, Leaf Litter	N/A	https://doi.org/10.1073/pnas.2101254118
Curtobacterium	GCF_003234895.1	Curtobacterium spp	MCBD17_026	+	Curtobacterium_spp_MCBD17_026	Actinobacteria	Environmental	Temperate Desert, Leaf Litter	N/A	https://doi.org/10.1073/pnas.2101254118
Curtobacterium	GCF_003234775.1	Curtobacterium spp	MCLR17_031	+	Curtobacterium_spp_MCLR17_031	Actinobacteria	Environmental	Mediterranean Grassland, Leaf Litter	N/A	https://doi.org/10.1073/pnas.2101254118
Curtobacterium	GCF_003234485.1	Curtobacterium spp	MCLR17_034	+	Curtobacterium_spp_MCLR17_034	Actinobacteria	Environmental	Mediterranean Grassland, Leaf Litter	N/A	https://doi.org/10.1073/pnas.2101254118
Curtobacterium	GCF_003234745.1	Curtobacterium spp	MCLR17_039	+	Curtobacterium_spp_MCLR17_039	Actinobacteria	Environmental	Mediterranean Grassland, Leaf Litter	N/A	https://doi.org/10.1073/pnas.2101254118
Curtobacterium	GCF_003234735.1	Curtobacterium spp	MCLR17_040	+	Curtobacterium_spp_MCLR17_040	Actinobacteria	Environmental	Mediterranean Grassland, Leaf Litter	N/A	https://doi.org/10.1073/pnas.2101254118
Curtobacterium	GCF_003234695.1	Curtobacterium spp	MCLR17_042	+	Curtobacterium_spp_MCLR17_042	Actinobacteria	Environmental	Mediterranean Grassland, Leaf Litter	N/A	https://doi.org/10.1073/pnas.2101254118
Curtobacterium	GCF_003224215.1	Curtobacterium spp	MCLR17_043	+	Curtobacterium_spp_MCLR17_043	Actinobacteria	Environmental	Mediterranean Grassland, Leaf Litter	N/A	https://doi.org/10.1073/pnas.2101254118
Curtobacterium	GCF_003234435.1	Curtobacterium spp	MCLR17_044	+	Curtobacterium_spp_MCLR17_044	Actinobacteria	Environmental	Mediterranean Grassland, Leaf Litter	N/A	https://doi.org/10.1073/pnas.2101254118
Curtobacterium	GCF_003234405.1	Curtobacterium spp	MCLR17_045	+	Curtobacterium_spp_MCLR17_045	Actinobacteria	Environmental	Mediterranean Grassland, Leaf Litter	N/A	https://doi.org/10.1073/pnas.2101254118
Curtobacterium	GCF_003234395.1	Curtobacterium spp	MCLR17_051	+	Curtobacterium_spp_MCLR17_051	Actinobacteria	Environmental	Mediterranean Grassland, Leaf Litter	N/A	https://doi.org/10.1073/pnas.2101254118
Curtobacterium	GCF_003234355.1	Curtobacterium spp	MCLR17_053	+	Curtobacterium_spp_MCLR17_053	Actinobacteria	Environmental	Mediterranean Grassland, Leaf Litter	N/A	https://doi.org/10.1073/pnas.2101254118
Curtobacterium	GCF_003234335.1	Curtobacterium spp	MCLR17_054	+	Curtobacterium_spp_MCLR17_054	Actinobacteria	Environmental	Mediterranean Grassland, Leaf Litter	N/A	https://doi.org/10.1073/pnas.2101254118
Curtobacterium	GCF_003234305.1	Curtobacterium spp	MCLR17_055	+	Curtobacterium_spp_MCLR17_055	Actinobacteria	Environmental	Mediterranean Grassland, Leaf Litter	N/A	https://doi.org/10.1073/pnas.2101254118
Curtobacterium	GCF_003234295.1	Curtobacterium spp	MCLR17_057	+	Curtobacterium_spp_MCLR17_057	Actinobacteria	Environmental	Mediterranean Grassland, Leaf Litter	N/A	https://doi.org/10.1073/pnas.2101254118
Curtobacterium	GCF_003234705.1	Curtobacterium spp	MCLR17_058	+	Curtobacterium_spp_MCLR17_058	Actinobacteria	Environmental	Mediterranean Grassland, Leaf Litter	N/A	https://doi.org/10.1073/pnas.2101254118
Curtobacterium	GCF_003234665.1	Curtobacterium spp	MCLR17_059	+	Curtobacterium_spp_MCLR17_059	Actinobacteria	Environmental	Mediterranean Grassland, Leaf Litter	N/A	https://doi.org/10.1073/pnas.2101254118
Curtobacterium	GCF_003224385.1	Curtobacterium spp	MCPF17_003	+	Curtobacterium_spp_MCPF17_003	Actinobacteria	Environmental	Desert Scrubland, Leaf Litter	N/A	https://doi.org/10.1073/pnas.2101254118
Curtobacterium	GCF_003234135.1	Curtobacterium spp	MCPF17_018	+	Curtobacterium_spp_MCPF17_018	Actinobacteria	Environmental	Desert Scrubland, Leaf Litter	N/A	https://doi.org/10.1073/pnas.2101254118
Curtobacterium	GCF_003234605.1	Curtobacterium spp	MCPF17_021	+	Curtobacterium_spp_MCPF17_021	Actinobacteria	Environmental	Desert Scrubland, Leaf Litter	N/A	https://doi.org/10.1073/pnas.2101254118
Curtobacterium	GCF_003234595.1	Curtobacterium spp	MCPF17_051	+	Curtobacterium_spp_MCPF17_051	Actinobacteria	Environmental	Desert Scrubland, Leaf Litter	N/A	https://doi.org/10.1073/pnas.2101254118
Curtobacterium	GCF_003234225.1	Curtobacterium spp	MCSS17_005	+	Curtobacterium_spp_MCSS17_005	Actinobacteria	Environmental	Coastal Saline Lake, Leaf Litter	N/A	https://doi.org/10.1073/pnas.2101254118
Curtobacterium	GCF_003234215.1	Curtobacterium spp	MCSS17_006	+	Curtobacterium_spp_MCSS17_006	Actinobacteria	Environmental	Coastal Saline Lake, Leaf Litter	N/A	https://doi.org/10.1073/pnas.2101254118
Curtobacterium	GCF_003224275.1	Curtobacterium spp	MCSS17_011	+	Curtobacterium_spp_MCSS17_011	Actinobacteria	Environmental	Coastal Saline Lake, Leaf Litter	N/A	https://doi.org/10.1073/pnas.2101254118
Curtobacterium	GCF_003234255.1	Curtobacterium spp	MCSS17_016	+	Curtobacterium_spp_MCSS17_016	Actinobacteria	Environmental	Coastal Saline Lake, Leaf Litter	N/A	https://doi.org/10.1073/pnas.2101254118
Curtobacterium	GCF_003234115.1	Curtobacterium spp	MCPF17_002	+	Curtobacterium_spp_MCPF17_002	Actinobacteria	Environmental	Desert Scrubland, Leaf Litter	N/A	https://doi.org/10.1073/pnas.2101254118
Curtobacterium	GCF_003234175.1	Curtobacterium spp	MCSS17_007	+	Curtobacterium_spp_MCSS17_007	Actinobacteria	Environmental	Coastal Saline Lake, Leaf Litter	N/A	https://doi.org/10.1073/pnas.2101254118
Curtobacterium	GCF_003234185.1	Curtobacterium spp	MCSS17_008	+	Curtobacterium_spp_MCSS17_008	Actinobacteria	Environmental	Coastal Saline Lake, Leaf Litter	N/A	https://doi.org/10.1073/pnas.2101254118
Curtobacterium	GCF_003234655.1	Curtobacterium spp	MCLR17_007	+	Curtobacterium_spp_MCLR17_007	Actinobacteria	Environmental	Mediterranean Grassland, Leaf Litter	N/A	https://doi.org/10.1073/pnas.2101254118
Curtobacterium	GCF_003224255.1	Curtobacterium spp	MCBD17_030	+	Curtobacterium_spp_MCBD17_030	Actinobacteria	Environmental	Temperate Desert, Leaf Litter	N/A	https://doi.org/10.1073/pnas.2101254118
Curtobacterium	GCF_003234795.1	Curtobacterium spp	MCLR17_032	+	Curtobacterium_spp_MCLR17_032	Actinobacteria	Environmental	Mediterranean Grassland, Leaf Litter	N/A	https://doi.org/10.1073/pnas.2101254118
Curtobacterium	GCF_003234615.1	Curtobacterium spp	MCPF17_001	+	Curtobacterium_spp_MCPF17_001	Actinobacteria	Environmental	Desert Scrubland, Leaf Litter	N/A	https://doi.org/10.1073/pnas.2101254118
Curtobacterium	GCF_003234145.1	Curtobacterium spp	MCPF17_011	+	Curtobacterium_spp_MCPF17_011	Actinobacteria	Environmental	Desert Scrubland, Leaf Litter	N/A	https://doi.org/10.1073/pnas.2101254118
Curtobacterium	GCF_003234035.1	Curtobacterium spp	MCPF17_031	+	Curtobacterium_spp_MCPF17_031	Actinobacteria	Environmental	Desert Scrubland, Leaf Litter	N/A	https://doi.org/10.1073/pnas.2101254118
Curtobacterium	GCF_003234045.1	Curtobacterium spp	MCPF17_047	+	Curtobacterium_spp_MCPF17_047	Actinobacteria	Environmental	Desert Scrubland, Leaf Litter	N/A	https://doi.org/10.1073/pnas.2101254118
Curtobacterium	GCF_003234085.1	Curtobacterium spp	MCPF17_052	+	Curtobacterium_spp_MCPF17_052	Actinobacteria	Environmental	Desert Scrubland, Leaf Litter	N/A	https://doi.org/10.1073/pnas.2101254118
Curtobacterium	GCF_003234475.1	Curtobacterium spp	MCBD17_008	+	Curtobacterium_spp_MCBD17_008	Actinobacteria	Environmental	Temperate Desert, Leaf Litter	N/A	https://doi.org/10.1073/pnas.2101254118
Curtobacterium	GCF_003224415.1	Curtobacterium spp	MCBD17_023	+	Curtobacterium_spp_MCBD17_023	Actinobacteria	Environmental	Temperate Desert, Leaf Litter	N/A	https://doi.org/10.1073/pnas.2101254118
Curtobacterium	GCF_003224355.1	Curtobacterium spp	MCBD17_029	+	Curtobacterium_spp_MCBD17_029	Actinobacteria	Environmental	Temperate Desert, Leaf Litter	N/A	https://doi.org/10.1073/pnas.2101254118
Curtobacterium	GCF_003234855.1	Curtobacterium spp	MCBD17_032	+	Curtobacterium_spp_MCBD17_032	Actinobacteria	Environmental	Temperate Desert, Leaf Litter	N/A	https://doi.org/10.1073/pnas.2101254118
Curtobacterium	GCF_003224315.1	Curtobacterium spp	MCJR17_043	+	Curtobacterium_spp_MCJR17_043	Actinobacteria	Environmental	Pine Oak, Leaf Litter	N/A	https://doi.org/10.1073/pnas.2101254118
Curtobacterium	GCF_003224335.1	Curtobacterium spp	MCJR17_055	+	Curtobacterium_spp_MCJR17_055	Actinobacteria	Environmental	Pine Oak, Leaf Litter	N/A	https://doi.org/10.1073/pnas.2101254118
Curtobacterium	GCF_003224375.1	Curtobacterium spp	MCPF17_015	+	Curtobacterium_spp_MCPF17_015	Actinobacteria	Environmental	Desert Scrubland, Leaf Litter	N/A	https://doi.org/10.1073/pnas.2101254118
Curtobacterium	GCF_003224295.1	Curtobacterium spp	MCPF17_046	+	Curtobacterium_spp_MCPF17_046	Actinobacteria	Environmental	Desert Scrubland, Leaf Litter	N/A	https://doi.org/10.1073/pnas.2101254118
Curtobacterium	GCF_003224435.1	Curtobacterium spp	MCPF17_050	+	Curtobacterium_spp_MCPF17_050	Actinobacteria	Environmental	Desert Scrubland, Leaf Litter	N/A	https://doi.org/10.1073/pnas.2101254118
Curtobacterium	GCF_003234525.1	Curtobacterium spp	MCBD17_021	+	Curtobacterium_spp_MCBD17_021	Actinobacteria	Environmental	Temperate Desert, Leaf Litter	N/A	https://doi.org/10.1073/pnas.2101254118
Curtobacterium	GCF_003234265.1	Curtobacterium spp	MCSS17_015	+	Curtobacterium_spp_MCSS17_015	Actinobacteria	Environmental	Coastal Saline Lake, Leaf Litter	N/A	https://doi.org/10.1073/pnas.2101254118
Curtobacterium	GCF_003234885.1	Curtobacterium spp	MCBD17_003	+	Curtobacterium_spp_MCBD17_003	Actinobacteria	Environmental	Temperate Desert, Leaf Litter	N/A	https://doi.org/10.1073/pnas.2101254118
Curtobacterium	GCF_003234565.1	Curtobacterium spp	MCBD17_013	+	Curtobacterium_spp_MCBD17_013	Actinobacteria	Environmental	Temperate Desert, Leaf Litter	N/A	https://doi.org/10.1073/pnas.2101254118
Curtobacterium	GCF_003234555.1	Curtobacterium spp	MCBD17_019	+	Curtobacterium_spp_MCBD17_019	Actinobacteria	Environmental	Temperate Desert, Leaf Litter	N/A	https://doi.org/10.1073/pnas.2101254118
Curtobacterium	GCF_003234875.1	Curtobacterium spp	MCBD17_028	+	Curtobacterium_spp_MCBD17_028	Actinobacteria	Environmental	Temperate Desert, Leaf Litter	N/A	https://doi.org/10.1073/pnas.2101254118
Curtobacterium	GCF_003242985.1	Curtobacterium spp	MCBD17_031	+	Curtobacterium_spp_MCBD17_031	Actinobacteria	Environmental	Temperate Desert, Leaf Litter	N/A	https://doi.org/10.1073/pnas.2101254118
Curtobacterium	GCF_003234515.1	Curtobacterium spp	MCBD17_034	+	Curtobacterium_spp_MCBD17_034	Actinobacteria	Environmental	Temperate Desert, Leaf Litter	N/A	https://doi.org/10.1073/pnas.2101254118
Curtobacterium	GCF_003234815.1	Curtobacterium spp	MCBD17_035	+	Curtobacterium_spp_MCBD17_035	Actinobacteria	Environmental	Temperate Desert, Leaf Litter	N/A	https://doi.org/10.1073/pnas.2101254118
Curtobacterium	GCF_003234805.1	Curtobacterium spp	MCBD17_040	+	Curtobacterium_spp_MCBD17_040	Actinobacteria	Environmental	Temperate Desert, Leaf Litter	N/A	https://doi.org/10.1073/pnas.2101254118
Curtobacterium	GCF_003349855.1	Curtobacterium spp	AG1037	+	Curtobacterium_spp_AG1037	Actinobacteria	Environmental	Rice	N/A	https://img.jgi.doe.gov/cgi-bin/m/main.cgi?section=TaxonDetail&page=taxonDetail&taxon_oid=2767802350
Curtobacterium	GCF_003989515.1	Curtobacterium spp	HSID17257	+	Curtobacterium_spp_HSID17257	Actinobacteria	Medical	Human	N/A	https://doi.org/10.1128/AEM.02406-18
Curtobacterium	GCF_003751685.1	Curtobacterium spp	PhB78	+	Curtobacterium_spp_PhB78	Actinobacteria	Comparitve Analysis	Soil and Plant-associated prokaryotes	N/A	https://img.jgi.doe.gov/cgi-bin/m/main.cgi?section=TaxonDetail&page=taxonDetail&taxon_oid=2791354819
Curtobacterium	GCF_003762905.1	Curtobacterium spp	ZW137	+	Curtobacterium_spp_ZW137	Actinobacteria	Comparitve Analysis	Soil and Plant-associated prokaryotes	N/A	https://img.jgi.doe.gov/cgi-bin/m/main.cgi?section=TaxonDetail&page=taxonDetail&taxon_oid=2791354835
Curtobacterium	GCF_003755065.1	Curtobacterium spp	JUb34	+	Curtobacterium_spp_JUb34	Actinobacteria	Comparitve Analysis	N/A	N/A	N/A
Curtobacterium	GCF_003752025.1	Curtobacterium spp	PhB115	+	Curtobacterium_spp_PhB115	Actinobacteria	Comparitve Analysis	Soil and Plant-associated prokaryotes	N/A	https://img.jgi.doe.gov/cgi-bin/m/main.cgi?section=TaxonDetail&page=taxonDetail&taxon_oid=2791354828
Curtobacterium	GCF_004340725.1	Curtobacterium spp	PhB128	+	Curtobacterium_spp_PhB128	Actinobacteria	Comparitve Analysis	Soil and Plant-associated prokaryotes	N/A	https://img.jgi.doe.gov/cgi-bin/m/main.cgi?section=TaxonDetail&page=taxonDetail&taxon_oid=2788499862
Curtobacterium	GCF_003755165.1	Curtobacterium spp	PhB130	+	Curtobacterium_spp_PhB130	Actinobacteria	Comparitve Analysis	Soil and Plant-associated prokaryotes	N/A	https://img.jgi.doe.gov/cgi-bin/m/main.cgi?section=TaxonDetail&page=taxonDetail&taxon_oid=2791354831
Curtobacterium	GCF_003752535.1	Curtobacterium spp	PhB131	+	Curtobacterium_spp_PhB131	Actinobacteria	Comparitve Analysis	Soil and Plant-associated prokaryotes	N/A	https://img.jgi.doe.gov/cgi-bin/m/main.cgi?section=TaxonDetail&page=taxonDetail&taxon_oid=2791354818
Curtobacterium	GCF_004340115.1	Curtobacterium spp	PhB134	+	Curtobacterium_spp_PhB134	Actinobacteria	Comparitve Analysis	Soil and Plant-associated prokaryotes	N/A	https://img.jgi.doe.gov/cgi-bin/m/main.cgi?section=TaxonDetail&page=taxonDetail&taxon_oid=2788499866
Curtobacterium	GCF_004346855.1	Curtobacterium spp	PhB136	+	Curtobacterium_spp_PhB136	Actinobacteria	Comparitve Analysis	Soil and Plant-associated prokaryotes	N/A	https://img.jgi.doe.gov/cgi-bin/m/main.cgi?section=TaxonDetail&page=taxonDetail&taxon_oid=2791354829
Curtobacterium	GCF_003814955.1	Curtobacterium spp	PhB137	+	Curtobacterium_spp_PhB137	Actinobacteria	Comparitve Analysis	Soil and Plant-associated prokaryotes	N/A	https://img.jgi.doe.gov/cgi-bin/m/main.cgi?section=TaxonDetail&page=taxonDetail&taxon_oid=2791354846
Curtobacterium	GCF_004341785.1	Curtobacterium spp	PhB138	+	Curtobacterium_spp_PhB138	Actinobacteria	Comparitve Analysis	Soil and Plant-associated prokaryotes	N/A	https://img.jgi.doe.gov/cgi-bin/m/main.cgi?section=TaxonDetail&page=taxonDetail&taxon_oid=2788499868
Curtobacterium	GCF_003751745.1	Curtobacterium spp	PhB141	+	Curtobacterium_spp_PhB141	Actinobacteria	Comparitve Analysis	Soil and Plant-associated prokaryotes	N/A	https://img.jgi.doe.gov/cgi-bin/m/main.cgi?section=TaxonDetail&page=taxonDetail&taxon_oid=2791354830
Curtobacterium	GCF_004341255.1	Curtobacterium spp	PhB142	+	Curtobacterium_spp_PhB142	Actinobacteria	Comparitve Analysis	Soil and Plant-associated prokaryotes	N/A	https://img.jgi.doe.gov/cgi-bin/m/main.cgi?section=TaxonDetail&page=taxonDetail&taxon_oid=2788499864
Curtobacterium	GCF_004342995.1	Curtobacterium spp	PhB146	+	Curtobacterium_spp_PhB146	Actinobacteria	Comparitve Analysis	Soil and Plant-associated prokaryotes	N/A	https://img.jgi.doe.gov/cgi-bin/m/main.cgi?section=TaxonDetail&page=taxonDetail&taxon_oid=2788499871
Curtobacterium	GCF_003752345.1	Curtobacterium spp	PhB170	+	Curtobacterium_spp_PhB170	Actinobacteria	Comparitve Analysis	Soil and Plant-associated prokaryotes	N/A	https://img.jgi.doe.gov/cgi-bin/m/main.cgi?section=TaxonDetail&page=taxonDetail&taxon_oid=2791354845
Curtobacterium	GCF_003752665.1	Curtobacterium spp	PhB171	+	Curtobacterium_spp_PhB171	Actinobacteria	Comparitve Analysis	Soil and Plant-associated prokaryotes	N/A	https://img.jgi.doe.gov/cgi-bin/m/main.cgi?section=TaxonDetail&page=taxonDetail&taxon_oid=2791354843
Curtobacterium	GCF_003752545.1	Curtobacterium spp	PhB172	+	Curtobacterium_spp_PhB172	Actinobacteria	Comparitve Analysis	Soil and Plant-associated prokaryotes	N/A	https://img.jgi.doe.gov/cgi-bin/m/main.cgi?section=TaxonDetail&page=taxonDetail&taxon_oid=2791354827
Curtobacterium	GCF_004365385.1	Curtobacterium spp	PhB190	+	Curtobacterium_spp_PhB190	Actinobacteria	Comparitve Analysis	Soil and Plant-associated prokaryotes	N/A	https://img.jgi.doe.gov/cgi-bin/m/main.cgi?section=TaxonDetail&page=taxonDetail&taxon_oid=2788499869
Curtobacterium	GCF_004346515.1	Curtobacterium spp	PhB191	+	Curtobacterium_spp_PhB191	Actinobacteria	Comparitve Analysis	Soil and Plant-associated prokaryotes	N/A	https://img.jgi.doe.gov/cgi-bin/m/main.cgi?section=TaxonDetail&page=taxonDetail&taxon_oid=2788499870
Curtobacterium	GCF_004365375.1	Curtobacterium spp	PhB25	+	Curtobacterium_spp_PhB25	Actinobacteria	Comparitve Analysis	Soil and Plant-associated prokaryotes	N/A	https://img.jgi.doe.gov/cgi-bin/m/main.cgi?section=TaxonDetail&page=taxonDetail&taxon_oid=2788499876
Curtobacterium	GCF_004365305.1	Curtobacterium spp	PhB42	+	Curtobacterium_spp_PhB42	Actinobacteria	Comparitve Analysis	Soil and Plant-associated prokaryotes	N/A	https://img.jgi.doe.gov/cgi-bin/m/main.cgi?section=TaxonDetail&page=taxonDetail&taxon_oid=2788499865
Curtobacterium	GCF_013347185.1	Curtobacterium spp	csp1	+	Curtobacterium_spp_csp1	Actinobacteria	Agricultural	Soil	N/A	N/A
Curtobacterium	GCF_013347165.1	Curtobacterium spp	csp2	+	Curtobacterium_spp_csp2	Actinobacteria	Agricultural	N/A	N/A	N/A
Curtobacterium	GCF_013347145.1	Curtobacterium spp	csp3	+	Curtobacterium_spp_csp3	Actinobacteria	Agricultural	N/A	N/A	N/A
Curtobacterium	GCF_902506155.1	Curtobacterium spp	Curtobacteriumsp.8I-2	+	Curtobacterium_spp_Curtobacteriumsp.8I-2	Actinobacteria	N/A	Ectocarpus subulatus	N/A	https://doi.org/10.1093/gbe/evz278
Curtobacterium	GCF_902706105.1	Curtobacterium spp	18060_Curtobacterium_Ancestor	+	Curtobacterium_spp_18060_Curtobacterium_Ancestor	Actinobacteria	N/A	N/A	N/A	N/A
Curtobacterium	GCF_013204965.1	Curtobacterium spp	VKMAc-2861	+	Curtobacterium_spp_VKMAc-2861	Actinobacteria	Comparitve Analysis	N/A	N/A	N/A
Curtobacterium	GCF_013205045.1	Curtobacterium spp	VKMAc-2852	+	Curtobacterium_spp_VKMAc-2852	Actinobacteria	Comparitve Analysis	N/A	N/A	N/A
Curtobacterium	GCF_903970855.1	Curtobacterium spp	ME12	+	Curtobacterium_spp_ME12	Actinobacteria	N/A	Kindal	leaf	N/A
Curtobacterium	GCF_903970945.1	Curtobacterium spp	ME26	+	Curtobacterium_spp_ME26	Actinobacteria	N/A	Kindal	leaf	N/A
Curtobacterium	GCF_015350995.1	Curtobacterium spp	VKMAc-1393	+	Curtobacterium_spp_VKMAc-1393	Actinobacteria	Comparitve Analysis	N/A	N/A	https://doi.org/10.1128/mra.01400-20
Curtobacterium	GCF_015350975.1	Curtobacterium spp	VKMAc-1395	+	Curtobacterium_spp_VKMAc-1395	Actinobacteria	Comparitve Analysis	N/A	N/A	https://doi.org/10.1128/mra.01400-21
Curtobacterium	GCF_015351015.1	Curtobacterium spp	VKMAc-1796	+	Curtobacterium_spp_VKMAc-1796	Actinobacteria	Comparitve Analysis	N/A	N/A	https://doi.org/10.1128/mra.01400-22
Curtobacterium	GCF_015350905.1	Curtobacterium spp	VKMAc-2865	+	Curtobacterium_spp_VKMAc-2865	Actinobacteria	Comparitve Analysis	N/A	N/A	https://doi.org/10.1128/mra.01400-23
Curtobacterium	GCF_015350945.1	Curtobacterium spp	VKMAc-2884	+	Curtobacterium_spp_VKMAc-2884	Actinobacteria	Comparitve Analysis	N/A	N/A	https://doi.org/10.1128/mra.01400-24
Curtobacterium	GCF_015350935.1	Curtobacterium spp	VKMAc-2887	+	Curtobacterium_spp_VKMAc-2887	Actinobacteria	Comparitve Analysis	N/A	N/A	https://doi.org/10.1128/mra.01400-25
Curtobacterium	GCF_015350855.1	Curtobacterium spp	VKMAc-2889	+	Curtobacterium_spp_VKMAc-2889	Actinobacteria	Comparitve Analysis	N/A	N/A	https://doi.org/10.1128/mra.01400-26
Curtobacterium	GCF_016267665.1	Curtobacterium spp	YC1	+	Curtobacterium_spp_YC1	Actinobacteria	Agricultural	Fat Choy	N/A	N/A
Curtobacterium	GCF_016925595.1	Curtobacterium spp	2400	+	Curtobacterium_spp_2.40E+03	Actinobacteria	Environmental	Apple	N/A	N/A
Curtobacterium	GCF_017834105.1	Curtobacterium spp	1310	+	Curtobacterium_spp_1310	Actinobacteria	Comparitve Analysis	N/A	N/A	N/A
Curtobacterium	GCF_018613895.1	Curtobacterium spp	ISL-83	+	Curtobacterium_spp_ISL-83	Actinobacteria	Industrial	N/A	N/A	N/A
Curtobacterium	GCF_018885305.1	Curtobacterium spp	L6-1	+	Curtobacterium_spp_L6-1	Actinobacteria	Environmental	N/A	N/A	N/A
Curtobacterium	GCF_019844075.1	Curtobacterium spp	TC1	+	Curtobacterium_spp_TC1	Actinobacteria	Agricultural	Alfalfa	Seed	N/A
Rathayibacter	GCF_002930835.1	Rathayibacter rathayi	AY1I9	+	Rathayibacter_rathayi_AY1I9	Actinobacteria	Evolution	Cat grass	N/A	N/A
Rathayibacter	GCF_002930915.1	Rathayibacter rathayi	AY1E7	+	Rathayibacter_rathayi_AY1E7	Actinobacteria	Evolution	N/A	N/A	N/A
Rathayibacter	GCF_002931095.1	Rathayibacter rathayi	AY2A5	+	Rathayibacter_rathayi_AY2A5	Actinobacteria	Evolution	Ryegrass	N/A	N/A
Rathayibacter	GCF_002931255.1	Rathayibacter rathayi	AY2A3	+	Rathayibacter_rathayi_AY2A3	Actinobacteria	Evolution	Cat grass	N/A	N/A
Rathayibacter	GCF_002931475.1	Rathayibacter rathayi	AY2A9	+	Rathayibacter_rathayi_AY2A9	Actinobacteria	Evolution	Cat grass	N/A	N/A
Rathayibacter	GCF_002931675.1	Rathayibacter rathayi	AY2B6	+	Rathayibacter_rathayi_AY2B6	Actinobacteria	Evolution	Ryegrass	N/A	N/A
Rathayibacter	GCF_002931735.1	Rathayibacter rathayi	AY2B4	+	Rathayibacter_rathayi_AY2B4	Actinobacteria	Evolution	N/A	N/A	N/A
Rathayibacter	GCF_002931815.1	Rathayibacter rathayi	ICMP2576	+	Rathayibacter_rathayi_ICMP2576	Actinobacteria	Evolution	Cat grass	N/A	N/A
Rathayibacter	GCF_002931855.1	Rathayibacter rathayi	ICMP2572	+	Rathayibacter_rathayi_ICMP2572	Actinobacteria	Evolution	Cat grass	N/A	N/A
Rathayibacter	GCF_002931895.1	Rathayibacter rathayi	AY1H7	+	Rathayibacter_rathayi_AY1H7	Actinobacteria	Evolution	Ryegrass	N/A	https://doi.org/10.1128/mbio.01280-18
Rathayibacter	GCF_002931915.1	Rathayibacter rathayi	AY1H6	+	Rathayibacter_rathayi_AY1H6	Actinobacteria	Evolution	Cat grass	N/A	https://doi.org/10.1128/mbio.01280-18
Rathayibacter	GCF_002931935.1	Rathayibacter rathayi	AY1H5	+	Rathayibacter_rathayi_AY1H5	Actinobacteria	Evolution	Ryegrass	N/A	https://doi.org/10.1128/mbio.01280-18
Rathayibacter	GCF_002931955.1	Rathayibacter rathayi	AY1C8	+	Rathayibacter_rathayi_AY1C8	Actinobacteria	Evolution	Cat grass	N/A	https://doi.org/10.1128/mbio.01280-18
Rathayibacter	GCF_002932075.1	Rathayibacter rathayi	AY1G7	+	Rathayibacter_rathayi_AY1G7	Actinobacteria	Evolution	Cat grass	N/A	https://doi.org/10.1128/mbio.01280-18
Rathayibacter	GCF_002932135.1	Rathayibacter rathayi	AY1G4	+	Rathayibacter_rathayi_AY1G4	Actinobacteria	Evolution	Cat grass	N/A	https://doi.org/10.1128/mbio.01280-18
Rathayibacter	GCF_002932375.1	Rathayibacter rathayi	AY1D8	+	Rathayibacter_rathayi_AY1D8	Actinobacteria	Evolution	Cat grass	N/A	https://doi.org/10.1128/mbio.01280-18
Rathayibacter	GCF_002932535.1	Rathayibacter rathayi	AY1D6	+	Rathayibacter_rathayi_AY1D6	Actinobacteria	Evolution	Cat grass	N/A	https://doi.org/10.1128/mbio.01280-18
Rathayibacter	GCF_002932675.1	Rathayibacter rathayi	AY1B9	+	Rathayibacter_rathayi_AY1B9	Actinobacteria	Evolution	Cat grass	N/A	https://doi.org/10.1128/mbio.01280-18
Rathayibacter	GCF_002932895.1	Rathayibacter rathayi	AY1A8	+	Rathayibacter_rathayi_AY1A8	Actinobacteria	Evolution	Cat grass	N/A	https://doi.org/10.1128/mbio.01280-18
Rathayibacter	GCF_002933175.1	Rathayibacter rathayi	Z022	+	Rathayibacter_rathayi_Z022	Actinobacteria	Evolution	Cat grass	N/A	https://doi.org/10.1128/mbio.01280-18
Rathayibacter	GCF_002933195.1	Rathayibacter rathayi	Z015	+	Rathayibacter_rathayi_Z015	Actinobacteria	Evolution	Cat grass	N/A	https://doi.org/10.1128/mbio.01280-18
Rathayibacter	GCF_002933215.1	Rathayibacter rathayi	Z007	+	Rathayibacter_rathayi_Z007	Actinobacteria	Evolution	Cat grass	N/A	https://doi.org/10.1128/mbio.01280-18
Rathayibacter	GCF_002933255.1	Rathayibacter rathayi	CS6	+	Rathayibacter_rathayi_CS6	Actinobacteria	Evolution	Cat grass	N/A	https://doi.org/10.1128/mbio.01280-18
Rathayibacter	GCF_004011095.1	Rathayibacter rathayi	DSM7485	+	Rathayibacter_rathayi_DSM7485	Actinobacteria	Agricultural	Cat grass	N/A	https://doi.org/10.1128/mbio.01280-18
Rathayibacter	GCF_001641005.1	Rathayibacter tritici	NCPPB1953	+	Rathayibacter_tritici_NCPPB1953	Actinobacteria	N/A	Wheat	N/A	https://doi.org/10.1128/mbio.01280-18
Rathayibacter	GCF_002930995.1	Rathayibacter tritici	ATCC11402	+	Rathayibacter_tritici_ATCC11402	Actinobacteria	Evolution	Wheat	N/A	N/A
Rathayibacter	GCF_002931275.1	Rathayibacter tritici	GSPB2752	+	Rathayibacter_tritici_GSPB2752	Actinobacteria	Evolution	N/A	N/A	https://doi.org/10.1128/mbio.01280-18
Rathayibacter	GCF_002931485.1	Rathayibacter tritici	GSPB2748	+	Rathayibacter_tritici_GSPB2748	Actinobacteria	Evolution	N/A	N/A	https://doi.org/10.1128/mbio.01280-18
Rathayibacter	GCF_002932875.1	Rathayibacter tritici	DSM7486	+	Rathayibacter_tritici_DSM7486	Actinobacteria	Evolution	N/A	N/A	https://doi.org/10.1128/mbio.01280-18
Rathayibacter	GCF_002932955.1	Rathayibacter tritici	ICMP2628	+	Rathayibacter_tritici_ICMP2628	Actinobacteria	Evolution	N/A	N/A	https://doi.org/10.1128/mbio.01280-18
Rathayibacter	GCF_002932965.1	Rathayibacter iranicus	FH154	+	Rathayibacter_iranicus_FH154	Actinobacteria	Evolution	Wheat	N/A	https://doi.org/10.1128/mbio.01280-18
Rathayibacter	GCF_002933035.1	Rathayibacter iranicus	DSM7484	+	Rathayibacter_iranicus_DSM7484	Actinobacteria	Evolution	Wheat	N/A	https://doi.org/10.1128/mbio.01280-18
Rathayibacter	GCF_002933115.1	Rathayibacter iranicus	TRS5	+	Rathayibacter_iranicus_TRS5	Actinobacteria	Evolution	Wheat	N/A	https://doi.org/10.1128/mbio.01280-18
Rathayibacter	GCF_004011115.1	Rathayibacter iranicus	NCCPB2253	+	Rathayibacter_iranicus_NCCPB2253	Actinobacteria	Evolution	Wheat	N/A	https://doi.org/10.1128/mbio.01280-18
Rathayibacter	GCF_009834205.1	Rathayibacter festucae	VKMAc-2802	+	Rathayibacter_festucae_VKMAc-2802	Actinobacteria	Comparitve Analysis	Rock jasmine	N/A	N/A
Rathayibacter	GCF_000875675.1	Rathayibacter toxicus	70137	+	Rathayibacter_toxicus_70137	Actinobacteria	Medical	Oat	N/A	https://doi.org/10.1371/journal.pone.0183005
Rathayibacter	GCF_001465855.1	Rathayibacter toxicus	WAC3373	+	Rathayibacter_toxicus_WAC3373	Actinobacteria	Agricultural	Canary grass	N/A	N/A
Rathayibacter	GCF_002931615.1	Rathayibacter toxicus	FH149	+	Rathayibacter_toxicus_FH149	Actinobacteria	Evolution	N/A	N/A	https://doi.org/10.1128/mbio.01280-18
Rathayibacter	GCF_002931795.1	Rathayibacter toxicus	FH81	+	Rathayibacter_toxicus_FH81	Actinobacteria	Evolution	Ryegrass	N/A	https://doi.org/10.1128/mbio.01280-18
Rathayibacter	GCF_002932295.1	Rathayibacter toxicus	FH78	+	Rathayibacter_toxicus_FH78	Actinobacteria	Evolution	N/A	N/A	https://doi.org/10.1128/mbio.01280-18
Rathayibacter	GCF_002932415.1	Rathayibacter toxicus	FH183	+	Rathayibacter_toxicus_FH183	Actinobacteria	Evolution	Ryegrass	N/A	https://doi.org/10.1128/mbio.01280-18
Rathayibacter	GCF_002932455.1	Rathayibacter toxicus	FH146	+	Rathayibacter_toxicus_FH146	Actinobacteria	Evolution	Wallaby grass	N/A	https://doi.org/10.1128/mbio.01280-18
Rathayibacter	GCF_002932475.1	Rathayibacter toxicus	FH86	+	Rathayibacter_toxicus_FH86	Actinobacteria	Evolution	Ryegrass	N/A	https://doi.org/10.1128/mbio.01280-18
Rathayibacter	GCF_002932495.1	Rathayibacter toxicus	FH85	+	Rathayibacter_toxicus_FH85	Actinobacteria	Evolution	Ryegrass	N/A	https://doi.org/10.1128/mbio.01280-18
Rathayibacter	GCF_002932575.1	Rathayibacter toxicus	FH145	+	Rathayibacter_toxicus_FH145	Actinobacteria	Evolution	Ryegrass	N/A	https://doi.org/10.1128/mbio.01280-18
Rathayibacter	GCF_002932615.1	Rathayibacter toxicus	FH142	+	Rathayibacter_toxicus_FH142	Actinobacteria	Evolution	Ryegrass	N/A	https://doi.org/10.1128/mbio.01280-18
Rathayibacter	GCF_002932645.1	Rathayibacter toxicus	FH82	+	Rathayibacter_toxicus_FH82	Actinobacteria	Evolution	Ryegrass	N/A	https://doi.org/10.1128/mbio.01280-18
Rathayibacter	GCF_002932715.1	Rathayibacter toxicus	FH147	+	Rathayibacter_toxicus_FH147	Actinobacteria	Evolution	Ryegrass	N/A	https://doi.org/10.1128/mbio.01280-18
Rathayibacter	GCF_002932935.1	Rathayibacter toxicus	FH89	+	Rathayibacter_toxicus_FH89	Actinobacteria	Evolution	Ryegrass	N/A	https://doi.org/10.1128/mbio.01280-18
Rathayibacter	GCF_002932995.1	Rathayibacter toxicus	FH99	+	Rathayibacter_toxicus_FH99	Actinobacteria	Evolution	Ryegrass	N/A	https://doi.org/10.1128/mbio.01280-18
Rathayibacter	GCF_002933015.1	Rathayibacter toxicus	FH141	+	Rathayibacter_toxicus_FH141	Actinobacteria	Evolution	Ryegrass	N/A	https://doi.org/10.1128/mbio.01280-18
Rathayibacter	GCF_002933055.1	Rathayibacter toxicus	FH138	+	Rathayibacter_toxicus_FH138	Actinobacteria	Evolution	Ryegrass	N/A	https://doi.org/10.1128/mbio.01280-18
Rathayibacter	GCF_002933075.1	Rathayibacter toxicus	FH140	+	Rathayibacter_toxicus_FH140	Actinobacteria	Evolution	Ryegrass	N/A	https://doi.org/10.1128/mbio.01280-18
Rathayibacter	GCF_002933095.1	Rathayibacter toxicus	FH139	+	Rathayibacter_toxicus_FH139	Actinobacteria	Evolution	Ryegrass	N/A	https://doi.org/10.1128/mbio.01280-18
Rathayibacter	GCF_002933125.1	Rathayibacter toxicus	FH128	+	Rathayibacter_toxicus_FH128	Actinobacteria	Evolution	Ryegrass	N/A	https://doi.org/10.1128/mbio.01280-18
Rathayibacter	GCF_002933155.1	Rathayibacter toxicus	FH137	+	Rathayibacter_toxicus_FH137	Actinobacteria	Evolution	Ryegrass	N/A	https://doi.org/10.1128/mbio.01280-18
Rathayibacter	GCF_002933235.1	Rathayibacter toxicus	FH100	+	Rathayibacter_toxicus_FH100	Actinobacteria	Evolution	Ryegrass	N/A	https://doi.org/10.1128/mbio.01280-18
Rathayibacter	GCF_014770185.1	Rathayibacter toxicus	FH79	+	Rathayibacter_toxicus_FH79	Actinobacteria	Evolution	Ryegrass	N/A	https://doi.org/10.1128/mbio.01280-18
Rathayibacter	GCF_014770315.1	Rathayibacter toxicus	FH232	+	Rathayibacter_toxicus_FH232	Actinobacteria	Agricultural	Beardgrass	N/A	https://doi.org/10.1371/journal.pone.0183005
Rathayibacter	GCF_018800825.1	Rathayibacter toxicus	WAC7056	+	Rathayibacter_toxicus_WAC7056	Actinobacteria	Agricultural	Annual ryegrass	N/A	https://doi.org/10.3390/microorganisms8030366
Rathayibacter	GCF_018800945.1	Rathayibacter toxicus	WA40-23C	+	Rathayibacter_toxicus_WA40-23C	Actinobacteria	Agricultural	Annual ryegrass	N/A	https://doi.org/10.3390/microorganisms8030366
Rathayibacter	GCF_018801025.1	Rathayibacter toxicus	SA19-14	+	Rathayibacter_toxicus_SA19-14	Actinobacteria	Agricultural	Annual ryegrass	N/A	https://doi.org/10.3390/microorganisms8030366
Rathayibacter	GCF_018801045.1	Rathayibacter toxicus	SA19-07	+	Rathayibacter_toxicus_SA19-07	Actinobacteria	Agricultural	Annual ryegrass	N/A	https://doi.org/10.3390/microorganisms8030366
Rathayibacter	GCF_018801065.1	Rathayibacter toxicus	SA19-06	+	Rathayibacter_toxicus_SA19-06	Actinobacteria	Agricultural	Annual ryegrass	N/A	https://doi.org/10.3390/microorganisms8030366
Rathayibacter	GCF_018801085.1	Rathayibacter toxicus	SA19-02	+	Rathayibacter_toxicus_SA19-02	Actinobacteria	Agricultural	Annual ryegrass	N/A	https://doi.org/10.3390/microorganisms8030366
Rathayibacter	GCF_018801105.1	Rathayibacter toxicus	SA08-09	+	Rathayibacter_toxicus_SA08-09	Actinobacteria	Agricultural	Annual ryegrass	N/A	https://doi.org/10.3390/microorganisms8030366
Rathayibacter	GCF_018801125.1	Rathayibacter toxicus	SA08-08	+	Rathayibacter_toxicus_SA08-08	Actinobacteria	Agricultural	Annual ryegrass	N/A	https://doi.org/10.3390/microorganisms8030366
Rathayibacter	GCF_018801145.1	Rathayibacter toxicus	SA03-19	+	Rathayibacter_toxicus_SA03-19	Actinobacteria	Agricultural	Annual ryegrass	N/A	https://doi.org/10.3390/microorganisms8030366
Rathayibacter	GCF_018801165.1	Rathayibacter toxicus	SA03-14	+	Rathayibacter_toxicus_SA03-14	Actinobacteria	Agricultural	Annual ryegrass	N/A	https://doi.org/10.3390/microorganisms8030366
Rathayibacter	GCF_018801185.1	Rathayibacter toxicus	SA03-04	+	Rathayibacter_toxicus_SA03-04	Actinobacteria	Agricultural	Annual ryegrass	N/A	https://doi.org/10.3390/microorganisms8030366
Rathayibacter	GCF_018801205.1	Rathayibacter toxicus	CS39	+	Rathayibacter_toxicus_CS39	Actinobacteria	Agricultural	Annual ryegrass	N/A	https://doi.org/10.3390/microorganisms8030366
Rathayibacter	GCF_018801225.1	Rathayibacter toxicus	CS36	+	Rathayibacter_toxicus_CS36	Actinobacteria	Agricultural	Annual ryegrass	N/A	https://doi.org/10.3390/microorganisms8030366
Rathayibacter	GCF_018801245.1	Rathayibacter toxicus	CS28	+	Rathayibacter_toxicus_CS28	Actinobacteria	Agricultural	Annual ryegrass	N/A	https://doi.org/10.3390/microorganisms8030366
Rathayibacter	GCF_000425325.1	Rathayibacter toxicus	DSM7488	+	Rathayibacter_toxicus_DSM7488	Actinobacteria	Comparitve Analysis	N/A	N/A	N/A
Rathayibacter	GCF_009806975.1	Rathayibacter rathayi	VKMAc-1601	+	Rathayibacter_rathayi_VKMAc-1601	Actinobacteria	Comparitve Analysis	Cat grass	N/A	https://doi.org/10.1128/mra.00316-20
Rathayibacter	GCF_004011135.1	Rathayibacter festucae	DSM15932	+	Rathayibacter_festucae_DSM15932	Actinobacteria	Agricultural	Tall fescue	N/A	N/A
Rathayibacter	GCF_003044275.1	Rathayibacter caricis	DSM15933	+	Rathayibacter_caricis_DSM15933	Actinobacteria	Agricultural	Tall fescue	N/A	N/A
Rathayibacter	GCF_003149025.1	Rathayibacter iranicus	VKMAc-1602	+	Rathayibacter_iranicus_VKMAc-1602	Actinobacteria	Comparitve Analysis	Plant associated metagenomes	N/A	https://img.jgi.doe.gov/cgi-bin/m/main.cgi?section=TaxonDetail&page=taxonDetail&taxon_oid=2706795029
Rathayibacter	GCF_013249015.1	Rathayibacter agropyri	VKMAc-2828	+	Rathayibacter_agropyri_VKMAc-2828	Actinobacteria	Comparitve Analysis	Western wheatgrass	N/A	https://doi.org/10.1128/mra.00795-20
Rathayibacter	GCF_001634385.1	Rathayibacter tanaceti	VKMAc-2596	+	Rathayibacter_tanaceti_VKMAc-2596	Actinobacteria	Comparitve Analysis	Plant associated metagenomes	N/A	https://img.jgi.doe.gov/cgi-bin/m/main.cgi?section=TaxonDetail&page=taxonDetail&taxon_oid=2799112267
Rathayibacter	GCF_009834165.1	Rathayibacter tanaceti	VKMAc-2761	+	Rathayibacter_tanaceti_VKMAc-2761	Actinobacteria	Comparitve Analysis	N/A	N/A	N/A
Rathayibacter	GCF_001423885.1	Rathayibacter spp	Leaf185	+	Rathayibacter_spp_Leaf185	Actinobacteria	Evolution	Arabidopsis	leaf	https://doi.org/10.1038/nature16192
Rathayibacter	GCF_001423005.1	Rathayibacter spp	Leaf294	+	Rathayibacter_spp_Leaf294	Actinobacteria	Evolution	Arabidopsis	leaf	https://doi.org/10.1038/nature16192
Rathayibacter	GCF_001423045.1	Rathayibacter spp	Leaf296	+	Rathayibacter_spp_Leaf296	Actinobacteria	Evolution	Arabidopsis	leaf	https://doi.org/10.1038/nature16192
Rathayibacter	GCF_001423055.1	Rathayibacter spp	Leaf299	+	Rathayibacter_spp_Leaf299	Actinobacteria	Evolution	Arabidopsis	leaf	https://doi.org/10.1038/nature16192
Rathayibacter	GCF_900177245.1	Rathayibacter oskolensis	VKMAc-2121	+	Rathayibacter_oskolensis_VKMAc-2121	Actinobacteria	N/A	Plant associated metagenomes	N/A	https://img.jgi.doe.gov/cgi-bin/m/main.cgi?section=TaxonDetail&page=taxonDetail&taxon_oid=2708742461
Rathayibacter	GCF_001995175.1	Rathayibacter spp	VKMAc-2630	+	Rathayibacter_spp_VKMAc-2630	Actinobacteria	Environmental	Russian kapweed	N/A	https://doi.org/10.1128/genomea.00650-17
Rathayibacter	GCF_002931015.1	Rathayibacter spp	AY1A1	+	Rathayibacter_spp_AY1A1	Actinobacteria	Evolution	Ryegrass	N/A	https://doi.org/10.1128/mbio.01280-18
Rathayibacter	GCF_002930935.1	Rathayibacter spp	AY1A2	+	Rathayibacter_spp_AY1A2	Actinobacteria	Evolution	Ryegrass	N/A	https://doi.org/10.1128/mbio.01280-18
Rathayibacter	GCF_002930975.1	Rathayibacter spp	AY1A3	+	Rathayibacter_spp_AY1A3	Actinobacteria	Evolution	Ryegrass	N/A	https://doi.org/10.1128/mbio.01280-18
Rathayibacter	GCF_002930955.1	Rathayibacter spp	AY1A4	+	Rathayibacter_spp_AY1A4	Actinobacteria	Evolution	Ryegrass	N/A	https://doi.org/10.1128/mbio.01280-18
Rathayibacter	GCF_002930875.1	Rathayibacter spp	AY1A5	+	Rathayibacter_spp_AY1A5	Actinobacteria	Evolution	Ryegrass	N/A	https://doi.org/10.1128/mbio.01280-18
Rathayibacter	GCF_002930845.1	Rathayibacter spp	AY1A7	+	Rathayibacter_spp_AY1A7	Actinobacteria	Evolution	Ryegrass	N/A	https://doi.org/10.1128/mbio.01280-18
Rathayibacter	GCF_002932855.1	Rathayibacter spp	TRS19	+	Rathayibacter_spp_TRS19	Actinobacteria	Evolution	Wheat	N/A	https://doi.org/10.1128/mbio.01280-18
Rathayibacter	GCF_002932915.1	Rathayibacter spp	RFBD1	+	Rathayibacter_spp_RFBD1	Actinobacteria	Evolution	N/A	N/A	https://doi.org/10.1128/mbio.01280-18
Rathayibacter	GCF_002932825.1	Rathayibacter spp	AY1B1	+	Rathayibacter_spp_AY1B1	Actinobacteria	Evolution	Ryegrass	N/A	https://doi.org/10.1128/mbio.01280-18
Rathayibacter	GCF_002932815.1	Rathayibacter spp	AY1B4	+	Rathayibacter_spp_AY1B4	Actinobacteria	Evolution	Ryegrass	N/A	https://doi.org/10.1128/mbio.01280-18
Rathayibacter	GCF_002932795.1	Rathayibacter spp	AY1B5	+	Rathayibacter_spp_AY1B5	Actinobacteria	Evolution	Ryegrass	N/A	https://doi.org/10.1128/mbio.01280-18
Rathayibacter	GCF_002932755.1	Rathayibacter spp	AY1B6	+	Rathayibacter_spp_AY1B6	Actinobacteria	Evolution	Ryegrass	N/A	https://doi.org/10.1128/mbio.01280-18
Rathayibacter	GCF_002932735.1	Rathayibacter spp	AY1B7	+	Rathayibacter_spp_AY1B7	Actinobacteria	Evolution	Ryegrass	N/A	https://doi.org/10.1128/mbio.01280-18
Rathayibacter	GCF_002932775.1	Rathayibacter spp	AY1B8	+	Rathayibacter_spp_AY1B8	Actinobacteria	Evolution	Ryegrass	N/A	https://doi.org/10.1128/mbio.01280-18
Rathayibacter	GCF_002932105.1	Rathayibacter spp	AY1C1	+	Rathayibacter_spp_AY1C1	Actinobacteria	Evolution	Ryegrass	N/A	https://doi.org/10.1128/mbio.01280-18
Rathayibacter	GCF_002931195.1	Rathayibacter spp	AY1C2	+	Rathayibacter_spp_AY1C2	Actinobacteria	Evolution	Ryegrass	N/A	https://doi.org/10.1128/mbio.01280-18
Rathayibacter	GCF_002932255.1	Rathayibacter spp	AY1C3	+	Rathayibacter_spp_AY1C3	Actinobacteria	Evolution	Ryegrass	N/A	https://doi.org/10.1128/mbio.01280-18
Rathayibacter	GCF_002932195.1	Rathayibacter spp	AY1C4	+	Rathayibacter_spp_AY1C4	Actinobacteria	Evolution	Ryegrass	N/A	https://doi.org/10.1128/mbio.01280-18
Rathayibacter	GCF_002931705.1	Rathayibacter spp	AY1C5	+	Rathayibacter_spp_AY1C5	Actinobacteria	Evolution	Ryegrass	N/A	https://doi.org/10.1128/mbio.01280-18
Rathayibacter	GCF_002931535.1	Rathayibacter spp	AY1C6	+	Rathayibacter_spp_AY1C6	Actinobacteria	Evolution	Ryegrass	N/A	https://doi.org/10.1128/mbio.01280-18
Rathayibacter	GCF_002931865.1	Rathayibacter spp	AY1C7	+	Rathayibacter_spp_AY1C7	Actinobacteria	Evolution	Ryegrass	N/A	https://doi.org/10.1128/mbio.01280-18
Rathayibacter	GCF_002932315.1	Rathayibacter spp	AY1C9	+	Rathayibacter_spp_AY1C9	Actinobacteria	Evolution	Ryegrass	N/A	https://doi.org/10.1128/mbio.01280-18
Rathayibacter	GCF_002932635.1	Rathayibacter spp	AY1D1	+	Rathayibacter_spp_AY1D1	Actinobacteria	Evolution	Ryegrass	N/A	https://doi.org/10.1128/mbio.01280-18
Rathayibacter	GCF_002932695.1	Rathayibacter spp	AY1D2	+	Rathayibacter_spp_AY1D2	Actinobacteria	Evolution	Ryegrass	N/A	https://doi.org/10.1128/mbio.01280-18
Rathayibacter	GCF_002932595.1	Rathayibacter spp	AY1D3	+	Rathayibacter_spp_AY1D3	Actinobacteria	Evolution	Ryegrass	N/A	https://doi.org/10.1128/mbio.01280-18
Rathayibacter	GCF_002932555.1	Rathayibacter spp	AY1D4	+	Rathayibacter_spp_AY1D4	Actinobacteria	Evolution	Ryegrass	N/A	https://doi.org/10.1128/mbio.01280-18
Rathayibacter	GCF_002932515.1	Rathayibacter spp	AY1D5	+	Rathayibacter_spp_AY1D5	Actinobacteria	Evolution	Ryegrass	N/A	https://doi.org/10.1128/mbio.01280-18
Rathayibacter	GCF_002932425.1	Rathayibacter spp	AY1D7	+	Rathayibacter_spp_AY1D7	Actinobacteria	Evolution	Ryegrass	N/A	https://doi.org/10.1128/mbio.01280-18
Rathayibacter	GCF_002932395.1	Rathayibacter spp	AY1D9	+	Rathayibacter_spp_AY1D9	Actinobacteria	Evolution	Ryegrass	N/A	https://doi.org/10.1128/mbio.01280-18
Rathayibacter	GCF_002932355.1	Rathayibacter spp	AY1E1	+	Rathayibacter_spp_AY1E1	Actinobacteria	Evolution	Ryegrass	N/A	https://doi.org/10.1128/mbio.01280-18
Rathayibacter	GCF_002932325.1	Rathayibacter spp	AY1E2	+	Rathayibacter_spp_AY1E2	Actinobacteria	Evolution	Ryegrass	N/A	https://doi.org/10.1128/mbio.01280-18
Rathayibacter	GCF_002932235.1	Rathayibacter spp	AY1E3	+	Rathayibacter_spp_AY1E3	Actinobacteria	Evolution	Ryegrass	N/A	https://doi.org/10.1128/mbio.01280-18
Rathayibacter	GCF_002932245.1	Rathayibacter spp	AY1E4	+	Rathayibacter_spp_AY1E4	Actinobacteria	Evolution	Ryegrass	N/A	https://doi.org/10.1128/mbio.01280-18
Rathayibacter	GCF_002931825.1	Rathayibacter spp	AY1E5	+	Rathayibacter_spp_AY1E5	Actinobacteria	Evolution	Ryegrass	N/A	https://doi.org/10.1128/mbio.01280-18
Rathayibacter	GCF_002931115.1	Rathayibacter spp	AY1E6	+	Rathayibacter_spp_AY1E6	Actinobacteria	Evolution	Ryegrass	N/A	https://doi.org/10.1128/mbio.01280-18
Rathayibacter	GCF_002931415.1	Rathayibacter spp	AY1E8	+	Rathayibacter_spp_AY1E8	Actinobacteria	Evolution	Ryegrass	N/A	https://doi.org/10.1128/mbio.01280-18
Rathayibacter	GCF_002931695.1	Rathayibacter spp	AY1E9	+	Rathayibacter_spp_AY1E9	Actinobacteria	Evolution	Ryegrass	N/A	https://doi.org/10.1128/mbio.01280-18
Rathayibacter	GCF_002930885.1	Rathayibacter spp	AY1F2	+	Rathayibacter_spp_AY1F2	Actinobacteria	Evolution	Ryegrass	N/A	https://doi.org/10.1128/mbio.01280-18
Rathayibacter	GCF_002931975.1	Rathayibacter spp	AY1F3	+	Rathayibacter_spp_AY1F3	Actinobacteria	Evolution	Ryegrass	N/A	https://doi.org/10.1128/mbio.01280-18
Rathayibacter	GCF_002931775.1	Rathayibacter spp	AY1F4	+	Rathayibacter_spp_AY1F4	Actinobacteria	Evolution	Ryegrass	N/A	https://doi.org/10.1128/mbio.01280-18
Rathayibacter	GCF_002932035.1	Rathayibacter spp	AY1F6	+	Rathayibacter_spp_AY1F6	Actinobacteria	Evolution	Ryegrass	N/A	https://doi.org/10.1128/mbio.01280-18
Rathayibacter	GCF_002932215.1	Rathayibacter spp	AY1F7	+	Rathayibacter_spp_AY1F7	Actinobacteria	Evolution	Ryegrass	N/A	https://doi.org/10.1128/mbio.01280-18
Rathayibacter	GCF_002932165.1	Rathayibacter spp	AY1F8	+	Rathayibacter_spp_AY1F8	Actinobacteria	Evolution	Ryegrass	N/A	https://doi.org/10.1128/mbio.01280-18
Rathayibacter	GCF_002932155.1	Rathayibacter spp	AY1F9	+	Rathayibacter_spp_AY1F9	Actinobacteria	Evolution	Ryegrass	N/A	https://doi.org/10.1128/mbio.01280-18
Rathayibacter	GCF_002932095.1	Rathayibacter spp	AY1G1	+	Rathayibacter_spp_AY1G1	Actinobacteria	Evolution	Ryegrass	N/A	https://doi.org/10.1128/mbio.01280-18
Rathayibacter	GCF_002932055.1	Rathayibacter spp	AY1G9	+	Rathayibacter_spp_AY1G9	Actinobacteria	Evolution	Ryegrass	N/A	https://doi.org/10.1128/mbio.01280-18
Rathayibacter	GCF_002931985.1	Rathayibacter spp	AY1H2	+	Rathayibacter_spp_AY1H2	Actinobacteria	Evolution	Ryegrass	N/A	https://doi.org/10.1128/mbio.01280-18
Rathayibacter	GCF_002932015.1	Rathayibacter spp	AY1H3	+	Rathayibacter_spp_AY1H3	Actinobacteria	Evolution	Ryegrass	N/A	https://doi.org/10.1128/mbio.01280-18
Rathayibacter	GCF_002931315.1	Rathayibacter spp	AY2B1	+	Rathayibacter_spp_AY2B1	Actinobacteria	Evolution	Ryegrass	N/A	https://doi.org/10.1128/mbio.01280-18
Rathayibacter	GCF_002931755.1	Rathayibacter spp	AY2B3	+	Rathayibacter_spp_AY2B3	Actinobacteria	Evolution	Ryegrass	N/A	https://doi.org/10.1128/mbio.01280-18
Rathayibacter	GCF_002931645.1	Rathayibacter spp	AY2B5	+	Rathayibacter_spp_AY2B5	Actinobacteria	Evolution	Ryegrass	N/A	https://doi.org/10.1128/mbio.01280-18
Rathayibacter	GCF_002931635.1	Rathayibacter spp	AY2B7	+	Rathayibacter_spp_AY2B7	Actinobacteria	Evolution	Ryegrass	N/A	https://doi.org/10.1128/mbio.01280-18
Rathayibacter	GCF_002931595.1	Rathayibacter spp	AY2B9	+	Rathayibacter_spp_AY2B9	Actinobacteria	Evolution	Ryegrass	N/A	https://doi.org/10.1128/mbio.01280-18
Rathayibacter	GCF_003752065.1	Rathayibacter spp	PhB93	+	Rathayibacter_spp_PhB93	Actinobacteria	Comparitve Analysis	N/A	N/A	N/A
Rathayibacter	GCF_004362935.1	Rathayibacter spp	PhB1	+	Rathayibacter_spp_PhB1	Actinobacteria	Comparitve Analysis	N/A	N/A	N/A
Rathayibacter	GCF_003751665.1	Rathayibacter spp	PhB127	+	Rathayibacter_spp_PhB127	Actinobacteria	Comparitve Analysis	N/A	N/A	N/A
Rathayibacter	GCF_004366415.1	Rathayibacter spp	PhB151	+	Rathayibacter_spp_PhB151	Actinobacteria	Comparitve Analysis	N/A	N/A	N/A
Rathayibacter	GCF_003751395.1	Rathayibacter spp	PhB152	+	Rathayibacter_spp_PhB152	Actinobacteria	Comparitve Analysis	N/A	N/A	N/A
Rathayibacter	GCF_004345345.1	Rathayibacter spp	PhB179	+	Rathayibacter_spp_PhB179	Actinobacteria	Comparitve Analysis	N/A	N/A	N/A
Rathayibacter	GCF_003751705.1	Rathayibacter spp	PhB185	+	Rathayibacter_spp_PhB185	Actinobacteria	Comparitve Analysis	N/A	N/A	N/A
Rathayibacter	GCF_003751825.1	Rathayibacter spp	PhB186	+	Rathayibacter_spp_PhB186	Actinobacteria	Comparitve Analysis	N/A	N/A	N/A
Rathayibacter	GCF_004341225.1	Rathayibacter spp	PhB192	+	Rathayibacter_spp_PhB192	Actinobacteria	Comparitve Analysis	N/A	N/A	N/A
Rathayibacter	GCF_009807095.1	Rathayibacter spp	VKMAc-2754	+	Rathayibacter_spp_VKMAc-2754	Actinobacteria	Comparitve Analysis	Rock jasmine	N/A	N/A
Rathayibacter	GCF_009834225.1	Rathayibacter spp	VKMAc-2759	+	Rathayibacter_spp_VKMAc-2759	Actinobacteria	Comparitve Analysis	Tansy	N/A	N/A
Rathayibacter	GCF_009834185.1	Rathayibacter spp	VKMAc-2760	+	Rathayibacter_spp_VKMAc-2760	Actinobacteria	Comparitve Analysis	Tansy	N/A	N/A
Rathayibacter	GCF_009866585.1	Rathayibacter spp	VKMAc-2762	+	Rathayibacter_spp_VKMAc-2762	Actinobacteria	Comparitve Analysis	Statice	N/A	N/A
Rathayibacter	GCF_009834245.1	Rathayibacter spp	VKMAc-2801	+	Rathayibacter_spp_VKMAc-2801	Actinobacteria	Comparitve Analysis	Rock jasmine	N/A	N/A
Rathayibacter	GCF_009807175.1	Rathayibacter spp	VKMAc-2803	+	Rathayibacter_spp_VKMAc-2803	Actinobacteria	Comparitve Analysis	Rock jasmine	N/A	N/A
Rathayibacter	GCF_009866655.1	Rathayibacter spp	VKMAc-2804	+	Rathayibacter_spp_VKMAc-2804	Actinobacteria	Comparitve Analysis	Junegrass	N/A	N/A
Rathayibacter	GCF_009834265.1	Rathayibacter spp	VKMAc-2805	+	Rathayibacter_spp_VKMAc-2805	Actinobacteria	Comparitve Analysis	Babys breath	N/A	N/A
Rathayibacter	GCF_013204935.1	Rathayibacter spp	VKMAc-2858	+	Rathayibacter_spp_VKMAc-2858	Actinobacteria	Comparitve Analysis	Stiff brome	N/A	N/A
Rathayibacter	GCF_013205025.1	Rathayibacter spp	VKMAc-2857	+	Rathayibacter_spp_VKMAc-2857	Actinobacteria	Comparitve Analysis	Stiff brome	N/A	N/A
Rathayibacter	GCF_013205055.1	Rathayibacter spp	VKMAc-2856	+	Rathayibacter_spp_VKMAc-2856	Actinobacteria	Comparitve Analysis	Stiff brome	N/A	N/A
Rathayibacter	GCF_013266705.1	Rathayibacter spp	VKMAc-2835	+	Rathayibacter_spp_VKMAc-2835	Actinobacteria	Comparitve Analysis	Apple	N/A	N/A
Rathayibacter	GCF_017355185.1	Rathayibacter spp	SD072	+	Rathayibacter_spp_SD072	Actinobacteria	Environmental	N/A	N/A	https://doi.org/10.3389/fmicb.2018.02823
Rathayibacter	GCF_015351305.1	Rathayibacter spp	VKMAc-2878	+	Rathayibacter_spp_VKMAc-2878	Actinobacteria	Comparitve Analysis	California oatgrass	N/A	N/A
Rathayibacter	GCF_015351245.1	Rathayibacter spp	VKMAc-2879	+	Rathayibacter_spp_VKMAc-2879	Actinobacteria	Comparitve Analysis	Oatgrass	N/A	N/A
Rhodococcus	GCF_000759005.1	Rhodococcus fascians	A22b	+	Rhodococcus_fascians_A22b	Actinobacteria	Environmental	N/A	N/A	N/A
Rhodococcus	GCF_001037935.1	Rhodococcus fascians	F7	+	Rhodococcus_fascians_F7	Actinobacteria	N/A	N/A	N/A	N/A
Rhodococcus	GCF_002258705.1	Rhodococcus fascians	15-508-1b	+	Rhodococcus_fascians_15-508-1b	Actinobacteria	Agricultural	Petunia	N/A	N/A
Rhodococcus	GCF_002259295.1	Rhodococcus fascians	14-2632-D2	+	Rhodococcus_fascians_14-2632-D2	Actinobacteria	Agricultural	Petunia	N/A	N/A
Rhodococcus	GCF_002259325.1	Rhodococcus fascians	14-2632c-1	+	Rhodococcus_fascians_14-2632c-1	Actinobacteria	Agricultural	Petunia	N/A	N/A
Rhodococcus	GCF_002259465.1	Rhodococcus fascians	B3	+	Rhodococcus_fascians_B3	Actinobacteria	Agricultural	N/A	N/A	N/A
Rhodococcus	GCF_002259505.1	Rhodococcus fascians	A2	+	Rhodococcus_fascians_A2	Actinobacteria	Agricultural	N/A	N/A	N/A
Rhodococcus	GCF_011770005.1	Rhodococcus fascians	GS6	+	Rhodococcus_fascians_GS6	Actinobacteria	Agricultural	Almomd	N/A	N/A
Rhodococcus	GCF_011770045.1	Rhodococcus fascians	SB10	+	Rhodococcus_fascians_SB10	Actinobacteria	Agricultural	Prunus persica x Prunus dulcis	N/A	N/A
Rhodococcus	GCF_016905965.1	Rhodococcus fascians	BP-96	+	Rhodococcus_fascians_BP-96	Actinobacteria	Evolution	Pistachio	N/A	N/A
Rhodococcus	GCF_019375995.1	Rhodococcus fascians	S11	+	Rhodococcus_fascians_S11	Actinobacteria	Agricultural	N/A	N/A	N/A
Rhodococcus	GCF_000716895.1	Rhodococcus rhodochrous	NRRLB-1306	+	Rhodococcus_rhodochrous_NRRLB-1306	Actinobacteria	Medical	N/A	N/A	https://doi.org/10.1073/pnas.1500873112
Rhodococcus	GCF_001646825.1	Rhodococcus rhodochrous	DSM43241	+	Rhodococcus_rhodochrous_DSM43241	Actinobacteria	Prokaryotic Systematics	N/A	N/A	N/A
Rhodococcus	GCF_003004765.2	Rhodococcus rhodochrous	EP4	+	Rhodococcus_rhodochrous_EP4	Actinobacteria	Industrial	N/A	N/A	N/A
Rhodococcus	GCF_009831075.1	Rhodococcus rhodochrous	SPC17	+	Rhodococcus_rhodochrous_SPC17	Actinobacteria	Environmental	N/A	N/A	N/A
Rhodococcus	GCF_009883715.1	Rhodococcus rhodochrous	ATCCBAA870	+	Rhodococcus_rhodochrous_ATCCBAA870	Actinobacteria	Industrial	N/A	N/A	N/A
Rhodococcus	GCF_014854695.1	Rhodococcus rhodochrous	BX2	+	Rhodococcus_rhodochrous_BX2	Actinobacteria	Environmental	N/A	N/A	N/A
Rhodococcus	GCF_015351415.1	Rhodococcus rhodochrous	G38GP	+	Rhodococcus_rhodochrous_G38GP	Actinobacteria	Taxonomy and biotechnology	Cockroach	N/A	https://doi.org/10.1128/mra.00777-21
Rhodococcus	GCF_900187265.1	Rhodococcus rhodochrous	NCTC10210	+	Rhodococcus_rhodochrous_NCTC10210	Actinobacteria	N/A	N/A	N/A	N/A
Rhodococcus	GCF_001646725.1	Rhodococcus kroppenstedtii	DSM44908	+	Rhodococcus_kroppenstedtii_DSM44908	Actinobacteria	Prokaryotic Systematics	N/A	N/A	N/A
Rhodococcus	GCF_011770015.1	Rhodococcus kroppenstedtii	K5	+	Rhodococcus_kroppenstedtii_K5	Actinobacteria	Agricultural	Pistachio	N/A	N/A
Rhodococcus	GCF_018584375.1	Rhodococcus kroppenstedtii	20200126096	+	Rhodococcus_kroppenstedtii_20200126096	Actinobacteria	Medical	Human	N/A	N/A
Rhodococcus	GCF_019834535.1	Rhodococcus kroppenstedtii	BP-286	+	Rhodococcus_kroppenstedtii_BP-286	Actinobacteria	Evolution	Pistachio	N/A	N/A
Rhodococcus	GCF_019834625.1	Rhodococcus kroppenstedtii	BP-289	+	Rhodococcus_kroppenstedtii_BP-289	Actinobacteria	Evolution	Pistachio	N/A	N/A
Rhodococcus	GCF_019834665.1	Rhodococcus kroppenstedtii	BP-284	+	Rhodococcus_kroppenstedtii_BP-284	Actinobacteria	Evolution	Pistachio	N/A	N/A
Rhodococcus	GCF_019834725.1	Rhodococcus kroppenstedtii	BP-150	+	Rhodococcus_kroppenstedtii_BP-150	Actinobacteria	Evolution	Pistachio	N/A	N/A
Rhodococcus	GCF_001456965.1	Rhodococcus qingshengii	NIO-1009	+	Rhodococcus_qingshengii_NIO-1009	Actinobacteria	Evolution	N/A	N/A	https://doi.org/10.1099/ijs.0.061390-0
Rhodococcus	GCF_001623435.1	Rhodococcus qingshengii	CW25	+	Rhodococcus_qingshengii_CW25	Actinobacteria	Industrial	N/A	N/A	N/A
Rhodococcus	GCF_001646745.1	Rhodococcus qingshengii	JCM15477	+	Rhodococcus_qingshengii_JCM15477	Actinobacteria	Prokaryotic Systematics	N/A	N/A	N/A
Rhodococcus	GCF_001662505.1	Rhodococcus qingshengii	CS98	+	Rhodococcus_qingshengii_CS98	Actinobacteria	Environmental	N/A	N/A	N/A
Rhodococcus	GCF_002087025.1	Rhodococcus qingshengii	MK1	+	Rhodococcus_qingshengii_MK1	Actinobacteria	Environmental	N/A	N/A	N/A
Rhodococcus	GCF_002744595.1	Rhodococcus qingshengii	23b-28	+	Rhodococcus_qingshengii_23b-28	Actinobacteria	N/A	N/A	N/A	N/A
Rhodococcus	GCF_002893965.1	Rhodococcus qingshengii	djl-6-2	+	Rhodococcus_qingshengii_djl-6-2	Actinobacteria	N/A	N/A	N/A	N/A
Rhodococcus	GCF_004358795.1	Rhodococcus qingshengii	S-E5	+	Rhodococcus_qingshengii_S-E5	Actinobacteria	Environmental	N/A	N/A	N/A
Rhodococcus	GCF_004803645.1	Rhodococcus qingshengii	S10	+	Rhodococcus_qingshengii_S10	Actinobacteria	Environmental	N/A	N/A	https://doi.org/10.1007/s00203-020-02057-w
Rhodococcus	GCF_006384225.1	Rhodococcus qingshengii	IGTS8	+	Rhodococcus_qingshengii_IGTS8	Actinobacteria	Environmental	N/A	N/A	N/A
Rhodococcus	GCF_008306195.1	Rhodococcus qingshengii	RL1	+	Rhodococcus_qingshengii_RL1	Actinobacteria	Environmental	Garden rocket	N/A	N/A
Rhodococcus	GCF_015034605.1	Rhodococcus qingshengii	7B	+	Rhodococcus_qingshengii_7B	Actinobacteria	Environmental	N/A	N/A	N/A
Rhodococcus	GCF_015678935.1	Rhodococcus qingshengii	VKMAc-2784D	+	Rhodococcus_qingshengii_VKMAc-2784D	Actinobacteria	Agricultural	N/A	N/A	N/A
Rhodococcus	GCF_017795725.1	Rhodococcus qingshengii	CX-1	+	Rhodococcus_qingshengii_CX-1	Actinobacteria	N/A	N/A	N/A	https://doi.org/10.1016/j.scitotenv.2020.142137
Rhodococcus	GCF_017831275.1	Rhodococcus qingshengii	PN_19	+	Rhodococcus_qingshengii_PN_19	Actinobacteria	Environmental	Fan mussel	N/A	N/A
Rhodococcus	GCF_017910955.1	Rhodococcus qingshengii	CL-05	+	Rhodococcus_qingshengii_CL-05	Actinobacteria	Environmental	N/A	N/A	N/A
Rhodococcus	GCF_018310395.1	Rhodococcus qingshengii	4OW	+	Rhodococcus_qingshengii_4OW	Actinobacteria	Industrial	N/A	N/A	N/A
Rhodococcus	GCF_018615095.1	Rhodococcus qingshengii	ISL-9	+	Rhodococcus_qingshengii_ISL-9	Actinobacteria	Industrial	N/A	N/A	N/A
Rhodococcus	GCF_019048925.1	Rhodococcus qingshengii	TG-1	+	Rhodococcus_qingshengii_TG-1	Actinobacteria	Environmental	N/A	N/A	N/A
Rhodococcus	GCF_019279115.1	Rhodococcus qingshengii	BF1	+	Rhodococcus_qingshengii_BF1	Actinobacteria	Industrial	N/A	N/A	https://doi.org/10.1016/j.ijfoodmicro.2021.109232
Rhodococcus	GCF_019391295.1	Rhodococcus qingshengii	TA37	+	Rhodococcus_qingshengii_TA37	Actinobacteria	N/A	N/A	N/A	N/A
Rhodococcus	GCF_019734155.1	Rhodococcus qingshengii	K14	+	Rhodococcus_qingshengii_K14	Actinobacteria	N/A	Human	N/A	N/A
Rhodococcus	GCF_000760835.1	Rhodococcus fascians	02-815	+	Rhodococcus_fascians_02-815	Actinobacteria	Environmental	Bellflower	N/A	https://doi.org/10.3389/fpls.2014.00406
Rhodococcus	GCF_000760855.1	Rhodococcus fascians	02-816c	+	Rhodococcus_fascians_02-816c	Actinobacteria	Environmental	Daisy	N/A	https://doi.org/10.3389/fpls.2014.00406
Rhodococcus	GCF_000760685.1	Rhodococcus fascians	04-516	+	Rhodococcus_fascians_04-516	Actinobacteria	Environmental	Daisy	N/A	https://doi.org/10.3389/fpls.2014.00406
Rhodococcus	GCF_000760895.1	Rhodococcus fascians	05-339-1	+	Rhodococcus_fascians_05-339-1	Actinobacteria	Environmental	Daisy	N/A	https://doi.org/10.3389/fpls.2014.00406
Rhodococcus	GCF_000760875.1	Rhodococcus fascians	05-561-1	+	Rhodococcus_fascians_05-561-1	Actinobacteria	Environmental	Daisy	N/A	https://doi.org/10.3389/fpls.2014.00406
Rhodococcus	GCF_000760905.2	Rhodococcus fascians	A21d2	+	Rhodococcus_fascians_A21d2	Actinobacteria	Environmental	Primrose	N/A	https://doi.org/10.3389/fpls.2014.00406
Rhodococcus	GCF_000760935.2	Rhodococcus fascians	A25f	+	Rhodococcus_fascians_A25f	Actinobacteria	Environmental	Pouch nemesia	N/A	https://doi.org/10.3389/fpls.2014.00406
Rhodococcus	GCF_000760675.1	Rhodococcus fascians	A3b	+	Rhodococcus_fascians_A3b	Actinobacteria	Environmental	Oxeye sunflower	N/A	https://doi.org/10.3389/fpls.2014.00406
Rhodococcus	GCF_000760755.1	Rhodococcus fascians	A73a	+	Rhodococcus_fascians_A73a	Actinobacteria	Environmental	Primrose	N/A	https://doi.org/10.3389/fpls.2014.00406
Rhodococcus	GCF_000760955.1	Rhodococcus fascians	A76	+	Rhodococcus_fascians_A76	Actinobacteria	Environmental	Spike speedwell	N/A	https://doi.org/10.3389/fpls.2014.00406
Rhodococcus	GCF_000760775.1	Rhodococcus fascians	A78	+	Rhodococcus_fascians_A78	Actinobacteria	Environmental	Shasta daisy	N/A	https://doi.org/10.3389/fpls.2014.00406
Rhodococcus	GCF_000760795.1	Rhodococcus fascians	GIC26	+	Rhodococcus_fascians_GIC26	Actinobacteria	Environmental	N/A	N/A	https://doi.org/10.3389/fpls.2014.00406
Rhodococcus	GCF_000760815.1	Rhodococcus fascians	GIC36	+	Rhodococcus_fascians_GIC36	Actinobacteria	Environmental	N/A	N/A	https://doi.org/10.3389/fpls.2014.00406
Rhodococcus	GCF_000760995.1	Rhodococcus fascians	LMG3602	+	Rhodococcus_fascians_LMG3602	Actinobacteria	Environmental	Easter liliy	N/A	https://doi.org/10.3389/fpls.2014.00406
Rhodococcus	GCF_000761015.1	Rhodococcus fascians	LMG3605	+	Rhodococcus_fascians_LMG3605	Actinobacteria	Environmental	Sweet pea	N/A	https://doi.org/10.3389/fpls.2014.00406
Rhodococcus	GCF_000761035.1	Rhodococcus fascians	LMG3616	+	Rhodococcus_fascians_LMG3616	Actinobacteria	Environmental	Easter liliy	N/A	https://doi.org/10.3389/fpls.2014.00406
Rhodococcus	GCF_000761075.1	Rhodococcus fascians	LMG3625	+	Rhodococcus_fascians_LMG3625	Actinobacteria	Environmental	Easter liliy	N/A	https://doi.org/10.3389/fpls.2014.00406
Rhodococcus	GCF_007829555.1	Rhodococcus rhodochrous	J45	+	Rhodococcus_rhodochrous_J45	Actinobacteria	Comparitve Analysis	N/A	N/A	N/A
Rhodococcus	GCF_007830015.1	Rhodococcus rhodochrous	J38	+	Rhodococcus_rhodochrous_J38	Actinobacteria	Comparitve Analysis	N/A	N/A	N/A
Rhodococcus	GCF_900177695.1	Rhodococcus rhodochrous	J3	+	Rhodococcus_rhodochrous_J3	Actinobacteria	Comparitve Analysis	N/A	N/A	N/A
Rhodococcus	GCF_000239135.1	Rhodococcus rhodochrous	BKS6-46	+	Rhodococcus_rhodochrous_BKS6-46	Actinobacteria	Environmental	N/A	N/A	N/A
Rhodococcus	GCF_001047055.1	Rhodococcus rhodochrous	NBRC16069	+	Rhodococcus_rhodochrous_NBRC16069	Actinobacteria	Biotechnological	N/A	N/A	N/A
Rhodococcus	GCF_001278665.1	Rhodococcus rhodochrous	KG-21	+	Rhodococcus_rhodochrous_KG-21	Actinobacteria	Industrial	N/A	N/A	https://doi.org/10.1128/genomea.01201-15
Rhodococcus	GCF_000517665.1	Rhodococcus rhodochrous	ATCC21198	+	Rhodococcus_rhodochrous_ATCC21198	Actinobacteria	Environmental	N/A	N/A	https://doi.org/10.1128/genomea.00054-14
Rhodococcus	GCF_000761055.1	Rhodococcus fascians	LMG3623	+	Rhodococcus_fascians_LMG3623	Actinobacteria	Environmental	Dark Mullein	N/A	N/A
Rhodococcus	GCF_000760735.1	Rhodococcus fascians	A44a	+	Rhodococcus_fascians_A44a	Actinobacteria	Environmental	Spike speedwell	N/A	https://doi.org/10.3389/fpls.2014.00406
Rhodococcus	GCF_001620305.1	Rhodococcus fascians	D188	+	Rhodococcus_fascians_D188	Actinobacteria	Agricultural	Garden mum	N/A	https://doi.org/10.1128/genomea.00495-16
Rhodococcus	GCF_000469645.1	Rhodococcus rhodochrous	ATCC17895	+	Rhodococcus_rhodochrous_ATCC17895	Actinobacteria	Environmental	N/A	N/A	N/A
Rhodococcus	GCF_000341815.1	Rhodococcus qingshengii	BKS20-40	+	Rhodococcus_qingshengii_BKS20-40	Actinobacteria	Environmental	N/A	N/A	https://doi.org/10.1128/genomea.00128-13
Rhodococcus	GCF_014635345.1	Rhodococcus trifolii	CCM7905	+	Rhodococcus_trifolii_CCM7905	Actinobacteria	N/A	N/A	N/A	https://doi.org/10.1099/ijsem.0.003276
Rhodococcus	GCF_002165735.1	Rhodococcus spp	NCIMB12038	+	Rhodococcus_spp_NCIMB12038	Actinobacteria	Industrial	N/A	N/A	N/A
Rhodococcus	GCF_000686025.1	Rhodococcus spp	UNC23MFCrub1.1	+	Rhodococcus_spp_UNC23MFCrub1.1	Actinobacteria	Comparitve Analysis	N/A	N/A	N/A
Rhodococcus	GCF_000686785.1	Rhodococcus spp	UNC363MFTsu5.1	+	Rhodococcus_spp_UNC363MFTsu5.1	Actinobacteria	Comparitve Analysis	N/A	N/A	N/A
Rhodococcus	GCF_001748445.2	Rhodococcus spp	Br-6	+	Rhodococcus_spp_Br-6	Actinobacteria	N/A	N/A	N/A	https://doi.org/10.7150/jgen.27741
Rhodococcus	GCF_000954115.1	Rhodococcus spp	B7740	+	Rhodococcus_spp_B7740	Actinobacteria	Environmental	N/A	N/A	https://doi.org/10.1128/genomea.00333-15
Rhodococcus	GCF_001886355.1	Rhodococcus spp	2G	+	Rhodococcus_spp_2G	Actinobacteria	Environmental	N/A	N/A	N/A
Rhodococcus	GCF_000834565.1	Rhodococcus spp	MEB064	+	Rhodococcus_spp_MEB064	Actinobacteria	Environmental	Arabidopsis	leaf	N/A
Rhodococcus	GCF_001242945.1	Rhodococcus spp	311R	+	Rhodococcus_spp_311R	Actinobacteria	N/A	N/A	N/A	N/A
Rhodococcus	GCF_004011865.1	Rhodococcus agglutinans	CCTCCAB2014297	+	Rhodococcus_agglutinans_CCTCCAB2014297	Actinobacteria	Model Organism	N/A	N/A	N/A
Rhodococcus	GCF_001620025.1	Rhodococcus spp	PBTS1	+	Rhodococcus_spp_PBTS1	Actinobacteria	Agricultural	Pistachio	N/A	https://doi.org/10.1128/genomea.00495-16
Rhodococcus	GCF_001620005.1	Rhodococcus spp	PBTS2	+	Rhodococcus_spp_PBTS2	Actinobacteria	Agricultural	Pistachio	N/A	https://doi.org/10.1128/genomea.00495-17
Rhodococcus	GCF_001425985.1	Rhodococcus spp	Leaf7	+	Rhodococcus_spp_Leaf7	Actinobacteria	Evolution	Arabidopsis	leaf	https://doi.org/10.1038/nature16192
Rhodococcus	GCF_001426145.1	Rhodococcus spp	Leaf225	+	Rhodococcus_spp_Leaf225	Actinobacteria	Evolution	Arabidopsis	leaf	https://doi.org/10.1038/nature16192
Rhodococcus	GCF_001426165.1	Rhodococcus spp	Leaf233	+	Rhodococcus_spp_Leaf233	Actinobacteria	Evolution	Arabidopsis	leaf	https://doi.org/10.1038/nature16192
Rhodococcus	GCF_001426185.1	Rhodococcus spp	Leaf247	+	Rhodococcus_spp_Leaf247	Actinobacteria	Evolution	Arabidopsis	leaf	https://doi.org/10.1038/nature16192
Rhodococcus	GCF_001426065.1	Rhodococcus spp	Leaf258	+	Rhodococcus_spp_Leaf258	Actinobacteria	Evolution	Arabidopsis	leaf	https://doi.org/10.1038/nature16192
Rhodococcus	GCF_001426085.1	Rhodococcus spp	Leaf278	+	Rhodococcus_spp_Leaf278	Actinobacteria	Evolution	Arabidopsis	leaf	https://doi.org/10.1038/nature16192
Rhodococcus	GCF_002258445.1	Rhodococcus spp	06-156-3b	+	Rhodococcus_spp_06-156-3b	Actinobacteria	Agricultural	N/A	N/A	N/A
Rhodococcus	GCF_002258405.1	Rhodococcus spp	06-156-4a	+	Rhodococcus_spp_06-156-4a	Actinobacteria	Agricultural	bellflower	N/A	https://doi.org/10.7554/eLife.30925
Rhodococcus	GCF_002258545.1	Rhodococcus spp	05-2255-3B1	+	Rhodococcus_spp_05-2255-3B1	Actinobacteria	Agricultural	Evening primrose	N/A	https://doi.org/10.7554/eLife.30925
Rhodococcus	GCF_002258515.1	Rhodococcus spp	05-2255-3C	+	Rhodococcus_spp_05-2255-3C	Actinobacteria	Agricultural	Evening primrose	N/A	https://doi.org/10.7554/eLife.30925
Rhodococcus	GCF_002258315.1	Rhodococcus spp	06-462-5	+	Rhodococcus_spp_06-462-5	Actinobacteria	Agricultural	N/A	N/A	https://doi.org/10.7554/eLife.30925
Rhodococcus	GCF_002258795.1	Rhodococcus spp	06-156-3C	+	Rhodococcus_spp_06-156-3C	Actinobacteria	Agricultural	Bellflower	N/A	https://doi.org/10.7554/eLife.30925
Rhodococcus	GCF_002258295.1	Rhodococcus spp	06-412-2C	+	Rhodococcus_spp_06-412-2C	Actinobacteria	Agricultural	Plantain lilies	N/A	https://doi.org/10.7554/eLife.30925
Rhodococcus	GCF_002258995.1	Rhodococcus spp	05-2255-2A2	+	Rhodococcus_spp_05-2255-2A2	Actinobacteria	Agricultural	Evening primrose	N/A	https://doi.org/10.7554/eLife.30925
Rhodococcus	GCF_002258565.1	Rhodococcus spp	05-2254-6	+	Rhodococcus_spp_05-2254-6	Actinobacteria	Agricultural	Spike speedwell	N/A	https://doi.org/10.7554/eLife.30925
Rhodococcus	GCF_002259065.1	Rhodococcus spp	05-2256-B3	+	Rhodococcus_spp_05-2256-B3	Actinobacteria	Agricultural	Hardy fuchsia	N/A	https://doi.org/10.7554/eLife.30925
Rhodococcus	GCF_002258975.1	Rhodococcus spp	05-2256-B4	+	Rhodococcus_spp_05-2256-B4	Actinobacteria	Agricultural	Hardy fuchsia	N/A	https://doi.org/10.7554/eLife.30925
Rhodococcus	GCF_002259035.1	Rhodococcus spp	05-2254-4	+	Rhodococcus_spp_05-2254-4	Actinobacteria	Agricultural	Silver speedwell	N/A	https://doi.org/10.7554/eLife.30925
Rhodococcus	GCF_002258485.1	Rhodococcus spp	05-2256-B2	+	Rhodococcus_spp_05-2256-B2	Actinobacteria	Agricultural	Hardy fuchsia	N/A	https://doi.org/10.7554/eLife.30925
Rhodococcus	GCF_002258555.1	Rhodococcus spp	05-2254-3	+	Rhodococcus_spp_05-2254-3	Actinobacteria	Agricultural	Sunny Border Blue	N/A	https://doi.org/10.7554/eLife.30925
Rhodococcus	GCF_002259025.1	Rhodococcus spp	05-2255-1e	+	Rhodococcus_spp_05-2255-1e	Actinobacteria	Agricultural	Siskiyou	N/A	https://doi.org/10.7554/eLife.30925
Rhodococcus	GCF_002258905.1	Rhodococcus spp	06-1059B-a	+	Rhodococcus_spp_06-1059B-a	Actinobacteria	Agricultural	Lavatera 'Barnsley'	N/A	https://doi.org/10.7554/eLife.30925
Rhodococcus	GCF_002258865.1	Rhodococcus spp	06-1477-1A	+	Rhodococcus_spp_06-1477-1A	Actinobacteria	Agricultural	Veronica spicata 'Icicle White'	N/A	https://doi.org/10.7554/eLife.30925
Rhodococcus	GCF_002258635.1	Rhodococcus spp	05-2221-1B	+	Rhodococcus_spp_05-2221-1B	Actinobacteria	Agricultural	Verbascum 'Sierra Sunset'	N/A	https://doi.org/10.7554/eLife.30925
Rhodococcus	GCF_002258885.1	Rhodococcus spp	06-1474-1B	+	Rhodococcus_spp_06-1474-1B	Actinobacteria	Agricultural	Salvia x superba 'May Night'	N/A	https://doi.org/10.7554/eLife.30925
Rhodococcus	GCF_002258205.1	Rhodococcus spp	06-621-2	+	Rhodococcus_spp_06-621-2	Actinobacteria	Agricultural	Nemesia	N/A	https://doi.org/10.7554/eLife.30925
Rhodococcus	GCF_002258475.1	Rhodococcus spp	06-1460-1B	+	Rhodococcus_spp_06-1460-1B	Actinobacteria	Agricultural	Anthemis tinctoria 'Hollondaise Sauce'	N/A	https://doi.org/10.7554/eLife.30925
Rhodococcus	GCF_002258625.1	Rhodococcus spp	05-2254-1	+	Rhodococcus_spp_05-2254-1	Actinobacteria	Agricultural	Veronica 'Sunny Border Blue'	N/A	https://doi.org/10.7554/eLife.30925
Rhodococcus	GCF_002259105.1	Rhodococcus spp	02-925g	+	Rhodococcus_spp_02-925g	Actinobacteria	Agricultural	Erysimum 'Wenlock Beauty'	N/A	https://doi.org/10.7554/eLife.30925
Rhodococcus	GCF_002258915.1	Rhodococcus spp	05-340-2	+	Rhodococcus_spp_05-340-2	Actinobacteria	Agricultural	Hosta 'Carnival'	N/A	https://doi.org/10.7554/eLife.30925
Rhodococcus	GCF_002258925.1	Rhodococcus spp	05-340-1	+	Rhodococcus_spp_05-340-1	Actinobacteria	Agricultural	Hosta 'Carnival'	N/A	https://doi.org/10.7554/eLife.30925
Rhodococcus	GCF_002258965.1	Rhodococcus spp	05-339-2	+	Rhodococcus_spp_05-339-2	Actinobacteria	Agricultural	Hosta 'Blue Umbrellas'	N/A	https://doi.org/10.7554/eLife.30925
Rhodococcus	GCF_002258285.1	Rhodococcus spp	06-418-5	+	Rhodococcus_spp_06-418-5	Actinobacteria	Agricultural	Veronica spicata 'Royal Candles'	N/A	https://doi.org/10.7554/eLife.30925
Rhodococcus	GCF_002258785.1	Rhodococcus spp	06-235-1A	+	Rhodococcus_spp_06-235-1A	Actinobacteria	Agricultural	Heuchera 'Hollywood'	N/A	https://doi.org/10.7554/eLife.30925
Rhodococcus	GCF_002258235.1	Rhodococcus spp	06-470-2	+	Rhodococcus_spp_06-470-2	Actinobacteria	Agricultural	Veronica 'Sunny Border Blue'	N/A	https://doi.org/10.7554/eLife.30925
Rhodococcus	GCF_002258305.1	Rhodococcus spp	06-469-3-2	+	Rhodococcus_spp_06-469-3-2	Actinobacteria	Agricultural	Veronica spicata 'Goodness Grows'	N/A	https://doi.org/10.7554/eLife.30925
Rhodococcus	GCF_002258575.1	Rhodococcus spp	05-2254-5	+	Rhodococcus_spp_05-2254-5	Actinobacteria	Agricultural	Veronica 'Sunny Border Blue'	N/A	https://doi.org/10.7554/eLife.30925
Rhodococcus	GCF_002258385.1	Rhodococcus spp	06-412-2B	+	Rhodococcus_spp_06-412-2B	Actinobacteria	Agricultural	Hosta 'North American'	N/A	https://doi.org/10.7554/eLife.30925
Rhodococcus	GCF_002258395.1	Rhodococcus spp	06-156-4C	+	Rhodococcus_spp_06-156-4C	Actinobacteria	Agricultural	Campanula	N/A	https://doi.org/10.7554/eLife.30925
Rhodococcus	GCF_002258365.1	Rhodococcus spp	06-221-2	+	Rhodococcus_spp_06-221-2	Actinobacteria	Agricultural	Aster 'Purple Dome'	N/A	https://doi.org/10.7554/eLife.30925
Rhodococcus	GCF_002258765.1	Rhodococcus spp	06-418-1B	+	Rhodococcus_spp_06-418-1B	Actinobacteria	Agricultural	Veronica 'Royal Candles'	N/A	https://doi.org/10.7554/eLife.30925
Rhodococcus	GCF_002259095.1	Rhodococcus spp	05-2254-2	+	Rhodococcus_spp_05-2254-2	Actinobacteria	Agricultural	Veronica 'Sunny Border Blue'	N/A	https://doi.org/10.7554/eLife.30925
Rhodococcus	GCF_002258835.1	Rhodococcus spp	06-156-3	+	Rhodococcus_spp_06-156-3	Actinobacteria	Agricultural	Campanula	N/A	https://doi.org/10.7554/eLife.30925
Rhodococcus	GCF_002258465.1	Rhodococcus spp	05-2256-B1	+	Rhodococcus_spp_05-2256-B1	Actinobacteria	Agricultural	Fuschia 'Indian Maid'	N/A	https://doi.org/10.7554/eLife.30925
Rhodococcus	GCF_002258735.1	Rhodococcus spp	WWJCD1	+	Rhodococcus_spp_WWJCD1	Actinobacteria	Agricultural	Watering wand	N/A	https://doi.org/10.7554/eLife.30925
Rhodococcus	GCF_002258225.1	Rhodococcus spp	RS1C4	+	Rhodococcus_spp_RS1C4	Actinobacteria	Agricultural	N/A	N/A	https://doi.org/10.7554/eLife.30925
Rhodococcus	GCF_002259075.1	Rhodococcus spp	15-725-2-2b	+	Rhodococcus_spp_15-725-2-2b	Actinobacteria	Agricultural	Veronica	N/A	https://doi.org/10.7554/eLife.30925
Rhodococcus	GCF_002258645.1	Rhodococcus spp	15-649-2-2	+	Rhodococcus_spp_15-649-2-2	Actinobacteria	Agricultural	Sedum tetractinum	N/A	https://doi.org/10.7554/eLife.30925
Rhodococcus	GCF_002258685.1	Rhodococcus spp	15-649-1-2	+	Rhodococcus_spp_15-649-1-2	Actinobacteria	Agricultural	Heuchera	N/A	https://doi.org/10.7554/eLife.30925
Rhodococcus	GCF_002259145.1	Rhodococcus spp	15-2388-1-1a	+	Rhodococcus_spp_15-2388-1-1a	Actinobacteria	Agricultural	Veronica 'Magic Show Enchanted Indigo'	N/A	https://doi.org/10.7554/eLife.30925
Rhodococcus	GCF_002259155.1	Rhodococcus spp	15-1189-1-1a	+	Rhodococcus_spp_15-1189-1-1a	Actinobacteria	Agricultural	Leucanthemum (leaves)	N/A	https://doi.org/10.7554/eLife.30925
Rhodococcus	GCF_002258715.1	Rhodococcus spp	15-1154-1	+	Rhodococcus_spp_15-1154-1	Actinobacteria	Agricultural	Veronica 'Magic Show Enchanted Indigo'	N/A	https://doi.org/10.7554/eLife.30925
Rhodococcus	GCF_002259285.1	Rhodococcus spp	14-2686-1-2	+	Rhodococcus_spp_14-2686-1-2	Actinobacteria	Agricultural	Geranium sanguineum var. striatum	N/A	https://doi.org/10.7554/eLife.30925
Rhodococcus	GCF_002259365.1	Rhodococcus spp	14-2496-1d	+	Rhodococcus_spp_14-2496-1d	Actinobacteria	Agricultural	Scabiosa	N/A	https://doi.org/10.7554/eLife.30925
Rhodococcus	GCF_002259405.1	Rhodococcus spp	14-2483-1-2	+	Rhodococcus_spp_14-2483-1-2	Actinobacteria	Agricultural	Geranium sp.	N/A	https://doi.org/10.7554/eLife.30925
Rhodococcus	GCF_002259335.1	Rhodococcus spp	14-2483-1-1	+	Rhodococcus_spp_14-2483-1-1	Actinobacteria	Agricultural	Geranium	N/A	https://doi.org/10.7554/eLife.30925
Rhodococcus	GCF_002259415.1	Rhodococcus spp	14-2470-1b	+	Rhodococcus_spp_14-2470-1b	Actinobacteria	Agricultural	Heuchera	N/A	https://doi.org/10.7554/eLife.30925
Rhodococcus	GCF_002259425.1	Rhodococcus spp	14-2470-1a	+	Rhodococcus_spp_14-2470-1a	Actinobacteria	Agricultural	Heuchera	N/A	https://doi.org/10.7554/eLife.30925
Rhodococcus	GCF_002259485.1	Rhodococcus spp	14-1411-2a	+	Rhodococcus_spp_14-1411-2a	Actinobacteria	Agricultural	Heuchera	N/A	https://doi.org/10.7554/eLife.30925
Rhodococcus	GCF_002259345.1	Rhodococcus spp	06-156-4	+	Rhodococcus_spp_06-156-4	Actinobacteria	Agricultural	Leucanthemum	N/A	https://doi.org/10.7554/eLife.30925
Rhodococcus	GCF_005049235.1	Rhodococcus oryzae	NEAU-CX67	+	Rhodococcus_oryzae_NEAU-CX67	Actinobacteria	N/A	N/A	N/A	N/A
Rhodococcus	GCF_004795915.1	Rhodococcus spp	PAMC28707	+	Rhodococcus_spp_PAMC28707	Actinobacteria	N/A	N/A	N/A	N/A
Rhodococcus	GCF_004795875.1	Rhodococcus spp	PAMC28705	+	Rhodococcus_spp_PAMC28705	Actinobacteria	N/A	N/A	N/A	N/A
Rhodococcus	GCF_900188125.1	Rhodococcus kyotonensis	JCM23211	+	Rhodococcus_kyotonensis_JCM23211	Actinobacteria	N/A	N/A	N/A	N/A
Rhodococcus	GCF_001645385.1	Rhodococcus kyotonensis	KB10	+	Rhodococcus_kyotonensis_KB10	Actinobacteria	Agricultural	Arabidopsis	apoplast	https://doi.org/10.1007/s11816-015-0372-5
Rhodococcus	GCF_000963615.1	Rhodococcus spp	PML026	+	Rhodococcus_spp_PML026	Actinobacteria	Environmental	N/A	N/A	https://doi.org/10.1128/genomea.00433-15
Streptomyces	GCF_000156475.1	Streptomyces albidoflavus	J1074	+	Streptomyces_albidoflavus_J1074	Actinobacteria	N/A	N/A	N/A	N/A
Streptomyces	GCF_000717375.1	Streptomyces albidoflavus	NRRLB-2307	+	Streptomyces_albidoflavus_NRRLB-2307	Actinobacteria	Medical	N/A	N/A	https://doi.org/10.1073/pnas.1500873112
Streptomyces	GCF_000719435.1	Streptomyces albidoflavus	NRRLF-5618	+	Streptomyces_albidoflavus_NRRLF-5618	Actinobacteria	Medical	N/A	N/A	https://doi.org/10.1073/pnas.1500873112
Streptomyces	GCF_000719495.1	Streptomyces albidoflavus	NRRLF-5621	+	Streptomyces_albidoflavus_NRRLF-5621	Actinobacteria	Medical	N/A	N/A	https://doi.org/10.1073/pnas.1500873112
Streptomyces	GCF_000719955.1	Streptomyces albidoflavus	NRRLB-1271	+	Streptomyces_albidoflavus_NRRLB-1271	Actinobacteria	Medical	N/A	N/A	https://doi.org/10.1073/pnas.1500873112
Streptomyces	GCF_001509565.1	Streptomyces albidoflavus	NRRLWC-3066	+	Streptomyces_albidoflavus_NRRLWC-3066	Actinobacteria	Medical	N/A	N/A	https://doi.org/10.1073/pnas.1500873112
Streptomyces	GCF_001577385.1	Streptomyces albidoflavus	SM254	+	Streptomyces_albidoflavus_SM254	Actinobacteria	Environmental	N/A	N/A	https://doi.org/10.1128/genomea.00290-16
Streptomyces	GCF_001865795.1	Streptomyces albidoflavus	OsiLf-2	+	Streptomyces_albidoflavus_OsiLf-2	Actinobacteria	Agricultural	Rice	N/A	N/A
Streptomyces	GCF_002289305.1	Streptomyces albidoflavus	145	+	Streptomyces_albidoflavus_145	Actinobacteria	Medical	Pacific cone	N/A	N/A
Streptomyces	GCF_002289335.1	Streptomyces albidoflavus	132	+	Streptomyces_albidoflavus_132	Actinobacteria	Medical	Pacific cone	N/A	N/A
Streptomyces	GCF_002317005.1	Streptomyces albidoflavus	38	+	Streptomyces_albidoflavus_38	Actinobacteria	Medical	Pacific cone	N/A	N/A
Streptomyces	GCF_002317025.1	Streptomyces albidoflavus	138	+	Streptomyces_albidoflavus_138	Actinobacteria	Medical	Pacific cone	N/A	N/A
Streptomyces	GCF_002317035.1	Streptomyces albidoflavus	143	+	Streptomyces_albidoflavus_143	Actinobacteria	Medical	Pacific cone	N/A	N/A
Streptomyces	GCF_004078575.1	Streptomyces albidoflavus	BSII#1	+	Streptomyces_albidoflavus_BSII#1	Actinobacteria	N/A	N/A	N/A	N/A
Streptomyces	GCF_004195735.1	Streptomyces albidoflavus	DSM40455	+	Streptomyces_albidoflavus_DSM40455	Actinobacteria	N/A	Contaminated plate	N/A	N/A
Streptomyces	GCF_004195745.1	Streptomyces albidoflavus	NBRC100770	+	Streptomyces_albidoflavus_NBRC100770	Actinobacteria	N/A	N/A	N/A	N/A
Streptomyces	GCF_004195755.1	Streptomyces albidoflavus	NBRC13083	+	Streptomyces_albidoflavus_NBRC13083	Actinobacteria	N/A	N/A	N/A	N/A
Streptomyces	GCF_004195765.1	Streptomyces albidoflavus	CGMCC4.1677	+	Streptomyces_albidoflavus_CGMCC4.1677	Actinobacteria	N/A	N/A	N/A	N/A
Streptomyces	GCF_004195775.1	Streptomyces albidoflavus	DSM40233	+	Streptomyces_albidoflavus_DSM40233	Actinobacteria	N/A	N/A	N/A	N/A
Streptomyces	GCF_004195835.1	Streptomyces albidoflavus	FXJ8.011	+	Streptomyces_albidoflavus_FXJ8.011	Actinobacteria	N/A	N/A	N/A	N/A
Streptomyces	GCF_004195845.1	Streptomyces albidoflavus	CGMCC4.1681	+	Streptomyces_albidoflavus_CGMCC4.1681	Actinobacteria	N/A	N/A	N/A	N/A
Streptomyces	GCF_004195855.1	Streptomyces albidoflavus	FXJ.2339	+	Streptomyces_albidoflavus_FXJ.2339	Actinobacteria	N/A	N/A	N/A	N/A
Streptomyces	GCF_004195885.1	Streptomyces albidoflavus	NBRC12790	+	Streptomyces_albidoflavus_NBRC12790	Actinobacteria	N/A	N/A	N/A	N/A
Streptomyces	GCF_004195895.1	Streptomyces albidoflavus	Ma24	+	Streptomyces_albidoflavus_Ma24	Actinobacteria	N/A	N/A	N/A	N/A
Streptomyces	GCF_004195935.1	Streptomyces albidoflavus	CR33	+	Streptomyces_albidoflavus_CR33	Actinobacteria	N/A	N/A	N/A	N/A
Streptomyces	GCF_004195945.1	Streptomyces albidoflavus	CR10	+	Streptomyces_albidoflavus_CR10	Actinobacteria	N/A	N/A	N/A	N/A
Streptomyces	GCF_004195955.1	Streptomyces albidoflavus	CR25	+	Streptomyces_albidoflavus_CR25	Actinobacteria	N/A	N/A	N/A	N/A
Streptomyces	GCF_004195965.1	Streptomyces albidoflavus	Ma1	+	Streptomyces_albidoflavus_Ma1	Actinobacteria	N/A	N/A	N/A	N/A
Streptomyces	GCF_004195995.1	Streptomyces albidoflavus	CR47	+	Streptomyces_albidoflavus_CR47	Actinobacteria	N/A	N/A	N/A	N/A
Streptomyces	GCF_004196035.1	Streptomyces albidoflavus	CR19	+	Streptomyces_albidoflavus_CR19	Actinobacteria	N/A	N/A	N/A	N/A
Streptomyces	GCF_004196045.1	Streptomyces albidoflavus	CR46	+	Streptomyces_albidoflavus_CR46	Actinobacteria	N/A	N/A	N/A	N/A
Streptomyces	GCF_004196055.1	Streptomyces albidoflavus	CR16	+	Streptomyces_albidoflavus_CR16	Actinobacteria	N/A	N/A	N/A	N/A
Streptomyces	GCF_004196095.1	Streptomyces albidoflavus	CR15	+	Streptomyces_albidoflavus_CR15	Actinobacteria	N/A	N/A	N/A	N/A
Streptomyces	GCF_004196115.1	Streptomyces albidoflavus	FXJ8.008	+	Streptomyces_albidoflavus_FXJ8.008	Actinobacteria	N/A	N/A	N/A	N/A
Streptomyces	GCF_004196125.1	Streptomyces albidoflavus	CR13	+	Streptomyces_albidoflavus_CR13	Actinobacteria	N/A	N/A	N/A	N/A
Streptomyces	GCF_004196135.1	Streptomyces albidoflavus	D62	+	Streptomyces_albidoflavus_D62	Actinobacteria	N/A	N/A	N/A	N/A
Streptomyces	GCF_004196145.1	Streptomyces albidoflavus	FXJ8.031	+	Streptomyces_albidoflavus_FXJ8.031	Actinobacteria	N/A	N/A	N/A	N/A
Streptomyces	GCF_004196155.1	Streptomyces albidoflavus	CGMCC4.1615	+	Streptomyces_albidoflavus_CGMCC4.1615	Actinobacteria	N/A	N/A	N/A	N/A
Streptomyces	GCF_004196215.1	Streptomyces albidoflavus	FXJ6.189	+	Streptomyces_albidoflavus_FXJ6.189	Actinobacteria	N/A	N/A	N/A	N/A
Streptomyces	GCF_007896905.1	Streptomyces albidoflavus	77	+	Streptomyces_albidoflavus_77	Actinobacteria	Agricultural	N/A	N/A	N/A
Streptomyces	GCF_010550625.1	Streptomyces albidoflavus	SID9939	+	Streptomyces_albidoflavus_SID9939	Actinobacteria	N/A	Fungi	N/A	N/A
Streptomyces	GCF_013693715.1	Streptomyces albidoflavus	J1074/R2	+	Streptomyces_albidoflavus_J1074/R2	Actinobacteria	Industrial	N/A	N/A	https://doi.org/10.1186/s12934-021-01602-6
Streptomyces	GCF_015321285.1	Streptomyces albidoflavus	ANT_B131	+	Streptomyces_albidoflavus_ANT_B131	Actinobacteria	Industrial	Salp	N/A	N/A
Streptomyces	GCF_015601545.1	Streptomyces albidoflavus	W68	+	Streptomyces_albidoflavus_W68	Actinobacteria	Agricultural	N/A	N/A	N/A
Streptomyces	GCF_019219645.1	Streptomyces albidoflavus	LGO-A3	+	Streptomyces_albidoflavus_LGO-A3	Actinobacteria	Agricultural	Sweet orange	N/A	N/A
Streptomyces	GCF_019219685.1	Streptomyces albidoflavus	LGO-A19	+	Streptomyces_albidoflavus_LGO-A19	Actinobacteria	Agricultural	Sweet orange	N/A	N/A
Streptomyces	GCF_019286195.1	Streptomyces albidoflavus	LGO-A16	+	Streptomyces_albidoflavus_LGO-A16	Actinobacteria	Agricultural	Sweet orange	N/A	N/A
Streptomyces	GCF_019286295.1	Streptomyces albidoflavus	LGO-A23	+	Streptomyces_albidoflavus_LGO-A23	Actinobacteria	Agricultural	Sweet orange	N/A	N/A
Streptomyces	GCF_900171555.1	Streptomyces albidoflavus	R-53649	+	Streptomyces_albidoflavus_R-53649	Actinobacteria	N/A	N/A	N/A	N/A
Streptomyces	GCF_014930395.1	Streptomyces spp	ND05-01C	+	Streptomyces_spp_ND05-01C	Actinobacteria	Agricultural	Potato	N/A	https://doi.org/10.1094/mpmi-06-20-0164-r
Streptomyces	GCF_014930415.1	Streptomyces spp	ND05-13A	+	Streptomyces_spp_ND05-13A	Actinobacteria	Agricultural	Potato	N/A	https://doi.org/10.1094/mpmi-06-20-0164-r
Streptomyces	GCF_014930355.1	Streptomyces spp	ND05-3B	+	Streptomyces_spp_ND05-3B	Actinobacteria	Agricultural	Potato	N/A	https://doi.org/10.1094/mpmi-06-20-0164-r
Streptomyces	GCF_014930365.1	Streptomyces spp	NE06-02D	+	Streptomyces_spp_NE06-02D	Actinobacteria	Agricultural	Potato	N/A	https://doi.org/10.1094/mpmi-06-20-0164-r
Streptomyces	GCF_014930405.1	Streptomyces spp	NE06-02F	+	Streptomyces_spp_NE06-02F	Actinobacteria	Agricultural	Potato	N/A	https://doi.org/10.1094/mpmi-06-20-0164-r
Streptomyces	GCF_000091305.1	Streptomyces scabiei	87.22	+	Streptomyces_scabiei_87.22	Actinobacteria	N/A	N/A	N/A	https://doi.org/10.1094/mpmi-23-2-0161
Streptomyces	GCF_000738695.1	Streptomyces scabiei	NCPPB4086	+	Streptomyces_scabiei_NCPPB4086	Actinobacteria	Agricultural	Potato	N/A	N/A
Streptomyces	GCF_000738715.1	Streptomyces scabiei	NCPPB4066	+	Streptomyces_scabiei_NCPPB4066	Actinobacteria	Agricultural	Potato	N/A	N/A
Streptomyces	GCF_001005405.1	Streptomyces scabiei	NRRLB-16523	+	Streptomyces_scabiei_NRRLB-16523	Actinobacteria	Agricultural	Potato	N/A	N/A
Streptomyces	GCF_001485125.1	Streptomyces scabiei	S58	+	Streptomyces_scabiei_S58	Actinobacteria	N/A	N/A	N/A	https://doi.org/10.1128/genomea.00062-16
Streptomyces	GCF_001550215.1	Streptomyces scabiei	85-08	+	Streptomyces_scabiei_85-08	Actinobacteria	Agricultural	Potato	N/A	N/A
Streptomyces	GCF_001550225.1	Streptomyces scabiei	95-18	+	Streptomyces_scabiei_95-18	Actinobacteria	Agricultural	Potato	N/A	N/A
Streptomyces	GCF_001550235.1	Streptomyces scabiei	96-08	+	Streptomyces_scabiei_96-08	Actinobacteria	Agricultural	Potato	N/A	N/A
Streptomyces	GCF_001550245.1	Streptomyces scabiei	84-34	+	Streptomyces_scabiei_84-34	Actinobacteria	Agricultural	Potato	N/A	N/A
Streptomyces	GCF_001550295.1	Streptomyces scabiei	96-15	+	Streptomyces_scabiei_96-15	Actinobacteria	Agricultural	Potato	N/A	N/A
Streptomyces	GCF_001572115.1	Streptomyces scabiei	84-232	+	Streptomyces_scabiei_84-232	Actinobacteria	Agricultural	Potato	N/A	N/A
Streptomyces	GCF_001579685.1	Streptomyces scabiei	96-06	+	Streptomyces_scabiei_96-06	Actinobacteria	Agricultural	Potato	N/A	N/A
Streptomyces	GCF_002155725.1	Streptomyces scabiei	NRRLB-2801	+	Streptomyces_scabiei_NRRLB-2801	Actinobacteria	Industrial	Potato	N/A	https://doi.org/10.1007/s10482-015-0637-6
Streptomyces	GCF_002155735.1	Streptomyces scabiei	NRRLB-2796	+	Streptomyces_scabiei_NRRLB-2796	Actinobacteria	Industrial	Potato	N/A	https://doi.org/10.1007/s10482-015-0637-6
Streptomyces	GCF_002155765.1	Streptomyces scabiei	NRRLB-24093	+	Streptomyces_scabiei_NRRLB-24093	Actinobacteria	Industrial	Potato	N/A	https://doi.org/10.1007/s10482-015-0637-6
Streptomyces	GCF_002156075.1	Streptomyces scabiei	NRRLB-2795	+	Streptomyces_scabiei_NRRLB-2795	Actinobacteria	Industrial	Potato	N/A	https://doi.org/10.1007/s10482-015-0637-6
Streptomyces	GCF_003584815.1	Streptomyces scabiei	ST129	+	Streptomyces_scabiei_ST129	Actinobacteria	Agricultural	Potato	N/A	N/A
Streptomyces	GCF_000988945.1	Streptomyces europaeiscabiei	NRRLB-24443	+	Streptomyces_europaeiscabiei_NRRLB-24443	Actinobacteria	N/A	Potato	N/A	N/A
Streptomyces	GCF_001189025.1	Streptomyces europaeiscabiei	NCPPB4064	+	Streptomyces_europaeiscabiei_NCPPB4064	Actinobacteria	Agricultural	Potato	N/A	N/A
Streptomyces	GCF_001550325.1	Streptomyces europaeiscabiei	89-04	+	Streptomyces_europaeiscabiei_89-04	Actinobacteria	Agricultural	Potato	N/A	N/A
Streptomyces	GCF_001550375.1	Streptomyces europaeiscabiei	96-14	+	Streptomyces_europaeiscabiei_96-14	Actinobacteria	Agricultural	Potato	N/A	N/A
Streptomyces	GCF_003584825.1	Streptomyces europaeiscabiei	ST1229	+	Streptomyces_europaeiscabiei_ST1229	Actinobacteria	Agricultural	Potato	N/A	N/A
Streptomyces	GCF_001008135.1	Streptomyces stelliscabiei	NRRLB-24447	+	Streptomyces_stelliscabiei_NRRLB-24447	Actinobacteria	N/A	Potato	N/A	N/A
Streptomyces	GCF_001189035.1	Streptomyces stelliscabiei	P3825	+	Streptomyces_stelliscabiei_P3825	Actinobacteria	Agricultural	N/A	N/A	N/A
Streptomyces	GCF_014873495.1	Streptomyces stelliscabiei	DSM41803	+	Streptomyces_stelliscabiei_DSM41803	Actinobacteria	Comparitve Analysis	N/A	N/A	N/A
Streptomyces	GCF_002154675.1	Streptomyces reticuliscabiei	NRRLB-24446	+	Streptomyces_reticuliscabiei_NRRLB-24446	Actinobacteria	Industrial	Potato	N/A	N/A
Streptomyces	GCF_001418625.1	Streptomyces luridiscabiei	NRRLB-24455	+	Streptomyces_luridiscabiei_NRRLB-24455	Actinobacteria	Industrial	Potato	N/A	https://doi.org/10.1007/s10482-015-0637-6
Streptomyces	GCF_001419795.1	Streptomyces niveiscabiei	NRRLB-24457	+	Streptomyces_niveiscabiei_NRRLB-24457	Actinobacteria	Industrial	Potato	N/A	https://doi.org/10.1007/s10482-015-0637-6
Streptomyces	GCF_001419685.1	Streptomyces puniciscabiei	NRRLB-24456	+	Streptomyces_puniciscabiei_NRRLB-24456	Actinobacteria	Industrial	Potato	N/A	https://doi.org/10.1007/s10482-015-0637-6
Streptomyces	GCF_006715785.1	Streptomyces puniciscabiei	DSM41929	+	Streptomyces_puniciscabiei_DSM41929	Actinobacteria	N/A	N/A	N/A	N/A
Streptomyces	GCF_018927715.1	Streptomyces brasiliscabiei	IBSBF2867	+	Streptomyces_brasiliscabiei_IBSBF2867	Actinobacteria	Agricultural	Potato	N/A	https://doi.org/10.1007/s10482-021-01566-y
Streptomyces	GCF_001189015.1	Streptomyces acidiscabies	NCPPB4445	+	Streptomyces_acidiscabies_NCPPB4445	Actinobacteria	Agricultural	Potato	N/A	N/A
Streptomyces	GCF_001485105.1	Streptomyces acidiscabies	a10	+	Streptomyces_acidiscabies_a10	Actinobacteria	N/A	N/A	N/A	https://doi.org/10.1128/genomea.00062-16
Streptomyces	GCF_001941265.1	Streptomyces acidiscabies	98-49	+	Streptomyces_acidiscabies_98-49	Actinobacteria	Agricultural	Potato	N/A	N/A
Streptomyces	GCF_001941275.1	Streptomyces acidiscabies	98-48	+	Streptomyces_acidiscabies_98-48	Actinobacteria	Agricultural	Potato	N/A	N/A
Streptomyces	GCF_001941285.1	Streptomyces acidiscabies	85-06	+	Streptomyces_acidiscabies_85-06	Actinobacteria	Agricultural	Potato	N/A	N/A
Streptomyces	GCF_001941325.1	Streptomyces acidiscabies	FL01	+	Streptomyces_acidiscabies_FL01	Actinobacteria	Agricultural	Potato	N/A	N/A
Streptomyces	GCF_001949645.1	Streptomyces acidiscabies	a2	+	Streptomyces_acidiscabies_a2	Actinobacteria	Agricultural	Potato	N/A	N/A
Streptomyces	GCF_003584805.1	Streptomyces acidiscabies	ST105	+	Streptomyces_acidiscabies_ST105	Actinobacteria	Agricultural	Potato	N/A	N/A
Streptomyces	GCF_000242715.1	Streptomyces acidiscabies	84-104	+	Streptomyces_acidiscabies_84-104	Actinobacteria	Agricultural	N/A	N/A	https://doi.org/10.1128/jb.06767-11
Streptomyces	GCF_001975025.1	Streptomyces alfalfae	ACCC40021	+	Streptomyces_alfalfae_ACCC40021	Actinobacteria	Agricultural	Alfalfa	root	N/A
Streptomyces	GCF_004127445.1	Streptomyces alfalfae	XY25	+	Streptomyces_alfalfae_XY25	Actinobacteria	N/A	Alfalfa	N/A	N/A
Streptomyces	GCF_016128295.1	Streptomyces alfalfae	Men-myco-93-63	+	Streptomyces_alfalfae_Men-myco-93-63	Actinobacteria	Agricultural	Alfalfa	N/A	N/A
Streptomyces	GCF_018141485.1	Streptomyces alfalfae	XN-04	+	Streptomyces_alfalfae_XN-04	Actinobacteria	N/A	Alfalfa	N/A	N/A
Streptomyces	GCF_013364095.1	Streptomyces harbinensis	NA02264	+	Streptomyces_harbinensis_NA02264	Actinobacteria	Medical	N/A	N/A	N/A
Streptomyces	GCF_900116145.1	Streptomyces harbinensis	CGMCC4.7047	+	Streptomyces_harbinensis_CGMCC4.7047	Actinobacteria	N/A	N/A	N/A	N/A
Streptomyces	GCF_003048205.2	Streptomyces chartreusis	WZS021	+	Streptomyces_chartreusis_WZS021	Actinobacteria	N/A	N/A	N/A	https://doi.org/10.1021/ja01112a040
Streptomyces	GCF_008704715.1	Streptomyces chartreusis	ATCC14922	+	Streptomyces_chartreusis_ATCC14922	Actinobacteria	N/A	N/A	N/A	N/A
Streptomyces	GCF_013375055.1	Streptomyces chartreusis	NA02069	+	Streptomyces_chartreusis_NA02069	Actinobacteria	Medical	N/A	N/A	N/A
Streptomyces	GCF_014650315.1	Streptomyces chartreusis	JCM4570	+	Streptomyces_chartreusis_JCM4570	Actinobacteria	N/A	N/A	N/A	https://doi.org/10.1099/ijsem.0.003276
Streptomyces	GCF_013371965.1	Streptomyces spp	CAI-17	+	Streptomyces_spp_CAI-17	Actinobacteria	Agricultural	Rice,Sorgum,Chickpea	Root	https://doi.org/10.5897/AJB11.2710
Streptomyces	GCF_013363715.1	Streptomyces spp	CAI-21	+	Streptomyces_spp_CAI-21	Actinobacteria	Agricultural	Rice,Sorgum,Chickpea	N/A	https://doi.org/10.5897/AJB11.2710
Streptomyces	GCF_013363665.1	Streptomyces spp	CAI-68	+	Streptomyces_spp_CAI-68	Actinobacteria	Agricultural	Rice,Sorgum,Chickpea	N/A	https://doi.org/10.5897/AJB11.2710
Streptomyces	GCF_013363585.1	Streptomyces spp	CAI-78	+	Streptomyces_spp_CAI-78	Actinobacteria	Agricultural	Rice,Sorgum,Chickpea	N/A	https://doi.org/10.5897/AJB11.2710
Streptomyces	GCF_013363475.1	Streptomyces spp	KAI-26	+	Streptomyces_spp_KAI-26	Actinobacteria	Agricultural	Rice,Sorgum,Chickpea	N/A	https://doi.org/10.5897/AJB11.2710
Streptomyces	GCF_013363485.1	Streptomyces spp	KAI-27	+	Streptomyces_spp_KAI-27	Actinobacteria	Agricultural	Rice,Sorgum,Chickpea	N/A	https://doi.org/10.5897/AJB11.2710
Streptomyces	GCF_001418565.1	Streptomyces graminilatus	NRRLB-59124	+	Streptomyces_graminilatus_NRRLB-59124	Actinobacteria	Industrial	N/A	N/A	https://doi.org/10.1007/s10482-015-0637-6
Streptomyces	GCF_900236475.1	Streptomyces chartreusis	NRRL3882	+	Streptomyces_chartreusis_NRRL3882	Actinobacteria	N/A	N/A	N/A	N/A
Streptomyces	GCF_000226455.1	Streptomyces chartreusis	NRRL12338	+	Streptomyces_chartreusis_NRRL12338	Actinobacteria	Medical	N/A	N/A	https://doi.org/10.1128/jb.06262-11
Streptomyces	GCF_006547165.1	Streptomyces ipomoeae	B12321	+	Streptomyces_ipomoeae_B12321	Actinobacteria	Agricultural	Sweet Potato	N/A	N/A
Streptomyces	GCF_006547175.1	Streptomyces ipomoeae	78-51	+	Streptomyces_ipomoeae_78-51	Actinobacteria	Agricultural	Sweet Potato	N/A	N/A
Streptomyces	GCF_006547185.1	Streptomyces ipomoeae	88-35	+	Streptomyces_ipomoeae_88-35	Actinobacteria	Agricultural	Sweet Potato	N/A	N/A
Streptomyces	GCF_000317595.1	Streptomyces ipomoeae	91-03	+	Streptomyces_ipomoeae_91-03	Actinobacteria	Agricultural	Sweet Potato	N/A	N/A
Streptomyces	GCF_000717345.1	Streptomyces lydicus	NRRLISP-5461	+	Streptomyces_lydicus_NRRLISP-5461	Actinobacteria	Medical	N/A	N/A	https://doi.org/10.1073/pnas.1500873112
Streptomyces	GCF_000952035.2	Streptomyces lydicus	A02	+	Streptomyces_lydicus_A02	Actinobacteria	Agricultural	N/A	N/A	N/A
Streptomyces	GCF_001729485.1	Streptomyces lydicus	103	+	Streptomyces_lydicus_103	Actinobacteria	Agricultural	N/A	N/A	N/A
Streptomyces	GCF_001984445.1	Streptomyces lydicus	GS93	+	Streptomyces_lydicus_GS93	Actinobacteria	Agricultural	N/A	N/A	N/A
Streptomyces	GCF_003994375.1	Streptomyces lydicus	WYEC108	+	Streptomyces_lydicus_WYEC108	Actinobacteria	Agricultural	N/A	N/A	N/A
Streptomyces	GCF_004125245.1	Streptomyces lydicus	ATCC25470	+	Streptomyces_lydicus_ATCC25470	Actinobacteria	Agricultural	N/A	N/A	N/A
Streptomyces	GCF_004125265.1	Streptomyces lydicus	ATCC31975	+	Streptomyces_lydicus_ATCC31975	Actinobacteria	Agricultural	N/A	N/A	N/A
Streptomyces	GCF_004125275.1	Streptomyces lydicus	SW_ACT1	+	Streptomyces_lydicus_SW_ACT1	Actinobacteria	Agricultural	N/A	N/A	N/A
Streptomyces	GCF_001485145.1	Streptomyces turgidiscabies	T45	+	Streptomyces_turgidiscabies_T45	Actinobacteria	N/A	N/A	N/A	https://doi.org/10.1128/genomea.00062-16
Streptomyces	GCF_000331005.1	Streptomyces turgidiscabies	Car8	+	Streptomyces_turgidiscabies_Car8	Actinobacteria	N/A	N/A	N/A	https://doi.org/10.1016/j.plasmid.2010.11.002
Streptomyces	GCF_000340335.1	Streptomyces bottropensis	ATCC25435	+	Streptomyces_bottropensis_ATCC25435	Actinobacteria	Medical	N/A	N/A	https://doi.org/10.1128/genomea.00019-13
Streptomyces	GCF_001270585.1	Streptomyces griseoflavus	NRRLB-1830	+	Streptomyces_griseoflavus_NRRLB-1830	Actinobacteria	Medical	N/A	N/A	https://doi.org/10.1073/pnas.1500873112
Streptomyces	GCF_014649995.1	Streptomyces griseoflavus	JCM4479	+	Streptomyces_griseoflavus_JCM4479	Actinobacteria	N/A	N/A	N/A	https://doi.org/10.1099/ijsem.0.003276
Streptomyces	GCF_000158975.1	Streptomyces griseoflavus	Tu4000	+	Streptomyces_griseoflavus_Tu4000	Actinobacteria	N/A	N/A	N/A	N/A
Streptomyces	GCF_001418585.1	Streptomyces griseoruber	NRRLB-1818	+	Streptomyces_griseoruber_NRRLB-1818	Actinobacteria	Industrial	N/A	N/A	https://doi.org/10.1007/s10482-015-0637-6
Streptomyces	GCF_001514205.1	Streptomyces griseoruber	DSM40281	+	Streptomyces_griseoruber_DSM40281	Actinobacteria	Environmental	N/A	N/A	N/A
Streptomyces	GCF_001509775.1	Streptomyces violaceusniger	NRRLF-8817	+	Streptomyces_violaceusniger_NRRLF-8817	Actinobacteria	Medical	N/A	N/A	https://doi.org/10.1073/pnas.1500873112
Streptomyces	GCF_000147815.2	Streptomyces violaceusniger	Tu4113	+	Streptomyces_violaceusniger_Tu4113	Actinobacteria	N/A	N/A	N/A	N/A
Streptomyces	GCF_002242805.1	Streptomyces diastatochromogenes	DSM40608	+	Streptomyces_diastatochromogenes_DSM40608	Actinobacteria	Environmental	N/A	N/A	N/A
Streptomyces	GCF_001735805.1	Streptomyces puniciscabiei	TW1S1	+	Streptomyces_puniciscabiei_TW1S1	Actinobacteria	N/A	N/A	N/A	https://doi.org/10.1099/ijsem.0.003353
Streptomyces	GCF_001550315.1	Streptomyces spp	96-12	+	Streptomyces_spp_96-12	Actinobacteria	Agricultural	Potato	N/A	N/A
Streptomyces	GCF_008124915.1	Streptomyces coelicolor	A3(2)	+	Streptomyces_coelicolor_A3(2)	Actinobacteria	Comparitve Analysis	N/A	N/A	N/A
Streptomyces	GCF_005280195.1	Streptomyces galbus	DSM40089	+	Streptomyces_galbus_DSM40089	Actinobacteria	N/A	N/A	N/A	https://doi.org/10.1099/ijsem.0.004135
Streptomyces	GCF_012328665.1	Streptomyces galbus	I339	+	Streptomyces_galbus_I339	Actinobacteria	Medical	N/A	N/A	N/A
Streptomyces	GCF_014650535.1	Streptomyces galbus	JCM4639	+	Streptomyces_galbus_JCM4639	Actinobacteria	N/A	N/A	N/A	https://doi.org/10.1099/ijsem.0.004135
Streptomyces	GCF_000010605.1	Streptomyces griseus	NBRC13350	+	Streptomyces_griseus_NBRC13350	Actinobacteria	N/A	N/A	N/A	https://doi.org/10.1074/jbc.m710461200
Streptomyces	GCF_000830005.1	Streptomyces vietnamensis	GIMV4.0001	+	Streptomyces_vietnamensis_GIMV4.0001	Actinobacteria	Medical	N/A	N/A	N/A
Streptomyces	GCF_000717025.1	Streptomyces atroolivaceus	NRRLISP-5137	+	Streptomyces_atroolivaceus_NRRLISP-5137	Actinobacteria	Medical	N/A	N/A	N/A
Streptomyces	GCF_001426325.1	Streptomyces spp	Root1295	+	Streptomyces_spp_Root1295	Actinobacteria	Environmental	Arabidopsis	N/A	https://doi.org/10.1038/nature16192
Streptomyces	GCF_001426405.1	Streptomyces spp	Root1304	+	Streptomyces_spp_Root1304	Actinobacteria	Environmental	Arabidopsis	N/A	https://doi.org/10.1038/nature16192
Streptomyces	GCF_001426425.1	Streptomyces spp	Root1310	+	Streptomyces_spp_Root1310	Actinobacteria	Environmental	Arabidopsis	N/A	https://doi.org/10.1038/nature16192
Streptomyces	GCF_001426615.1	Streptomyces spp	Root1319	+	Streptomyces_spp_Root1319	Actinobacteria	Environmental	Arabidopsis	N/A	https://doi.org/10.1038/nature16192
Streptomyces	GCF_001428885.1	Streptomyces spp	Root264	+	Streptomyces_spp_Root264	Actinobacteria	Environmental	Arabidopsis	N/A	https://doi.org/10.1038/nature16192
Streptomyces	GCF_001425805.1	Streptomyces spp	Root369	+	Streptomyces_spp_Root369	Actinobacteria	Environmental	Arabidopsis	N/A	https://doi.org/10.1038/nature16192
Streptomyces	GCF_001426585.1	Streptomyces spp	Root431	+	Streptomyces_spp_Root431	Actinobacteria	Environmental	Arabidopsis	N/A	https://doi.org/10.1038/nature16192
Streptomyces	GCF_001427245.1	Streptomyces spp	Root55	+	Streptomyces_spp_Root55	Actinobacteria	Environmental	Arabidopsis	N/A	https://doi.org/10.1038/nature16192
Streptomyces	GCF_001427565.1	Streptomyces spp	Root63	+	Streptomyces_spp_Root63	Actinobacteria	Environmental	Arabidopsis	N/A	https://doi.org/10.1038/nature16192
Streptomyces	GCF_001427745.1	Streptomyces spp	Root66D1	+	Streptomyces_spp_Root66D1	Actinobacteria	Environmental	Arabidopsis	N/A	https://doi.org/10.1038/nature16192
Pectobacterium	GCF_002250215.1	Pectobacterium carotovorum	BF20	-	Pectobacterium_carotovorum_BF20	Gammaproteobacteria	Agricultural	Barbary fig	N/A	N/A
Pectobacterium	GCF_002250255.1	Pectobacterium carotovorum	BF45	-	Pectobacterium_carotovorum_BF45	Gammaproteobacteria	Agricultural	Barbary fig	N/A	N/A
Pectobacterium	GCF_003594975.1	Pectobacterium carotovorum	S4.16.03.1C	-	Pectobacterium_carotovorum_S4.16.03.1C	Gammaproteobacteria	N/A	Potato	N/A	N/A
Pectobacterium	GCF_003595055.1	Pectobacterium carotovorum	S1.15.11.2D	-	Pectobacterium_carotovorum_S1.15.11.2D	Gammaproteobacteria	N/A	Potato	N/A	N/A
Pectobacterium	GCF_003595115.1	Pectobacterium carotovorum	S1.16.01.3K	-	Pectobacterium_carotovorum_S1.16.01.3K	Gammaproteobacteria	N/A	Potato	N/A	N/A
Pectobacterium	GCF_003595125.1	Pectobacterium carotovorum	S1-A16	-	Pectobacterium_carotovorum_S1-A16	Gammaproteobacteria	N/A	Potato	N/A	N/A
Pectobacterium	GCF_013449385.1	Pectobacterium carotovorum	CFBP1402	-	Pectobacterium_carotovorum_CFBP1402	Gammaproteobacteria	N/A	Sweet and chili pepper	N/A	N/A
Pectobacterium	GCF_013449395.1	Pectobacterium carotovorum	CFBP7347	-	Pectobacterium_carotovorum_CFBP7347	Gammaproteobacteria	N/A	Potato	N/A	N/A
Pectobacterium	GCF_013449415.1	Pectobacterium carotovorum	CFBP8734	-	Pectobacterium_carotovorum_CFBP8734	Gammaproteobacteria	N/A	N/A	N/A	N/A
Pectobacterium	GCF_013449495.1	Pectobacterium carotovorum	CFBP6074	-	Pectobacterium_carotovorum_CFBP6074	Gammaproteobacteria	N/A	Sweet and chili pepper	N/A	N/A
Pectobacterium	GCF_013488025.1	Pectobacterium carotovorum	WPP14	-	Pectobacterium_carotovorum_WPP14	Gammaproteobacteria	Agricultural	Potato	N/A	N/A
Pectobacterium	GCF_016415585.1	Pectobacterium carotovorum	2A	-	Pectobacterium_carotovorum_2A	Gammaproteobacteria	Agricultural	Potato	N/A	N/A
Pectobacterium	GCF_016742895.1	Pectobacterium carotovorum	NY1786A	-	Pectobacterium_carotovorum_NY1786A	Gammaproteobacteria	Agricultural	Potato	N/A	https://doi.org/10.1094/pdis-09-20-2089-re
Pectobacterium	GCF_016742935.1	Pectobacterium carotovorum	NY1767A	-	Pectobacterium_carotovorum_NY1767A	Gammaproteobacteria	Agricultural	Potato	N/A	https://doi.org/10.1094/pdis-09-20-2089-re
Pectobacterium	GCF_016864995.1	Pectobacterium carotovorum	XP-13	-	Pectobacterium_carotovorum_XP-13	Gammaproteobacteria	Agricultural	Potato	N/A	N/A
Pectobacterium	GCF_900129615.1	Pectobacterium carotovorum	DSM30168	-	Pectobacterium_carotovorum_DSM30168	Gammaproteobacteria	N/A	N/A	N/A	N/A
Pectobacterium	GCF_000749855.1	Pectobacterium carotovorum	NCPPB312	-	Pectobacterium_carotovorum_NCPPB312	Gammaproteobacteria	Agricultural	Potato	N/A	N/A
Pectobacterium	GCF_000808215.1	Pectobacterium carotovorum	Y57	-	Pectobacterium_carotovorum_Y57	Gammaproteobacteria	Agricultural	Bok-choy	leaves	N/A
Pectobacterium	GCF_000808435.1	Pectobacterium carotovorum	Y16	-	Pectobacterium_carotovorum_Y16	Gammaproteobacteria	Agricultural	Bok-choy	leaves	N/A
Pectobacterium	GCF_000808475.1	Pectobacterium carotovorum	Y39	-	Pectobacterium_carotovorum_Y39	Gammaproteobacteria	Agricultural	Bok-choy	leaves	N/A
Pectobacterium	GCF_000808495.1	Pectobacterium carotovorum	B2	-	Pectobacterium_carotovorum_B2	Gammaproteobacteria	Agricultural	Chinese cabbage	leaves	N/A
Pectobacterium	GCF_000808515.1	Pectobacterium carotovorum	B5	-	Pectobacterium_carotovorum_B5	Gammaproteobacteria	Agricultural	Bok-choy	leaves	N/A
Pectobacterium	GCF_003186045.1	Pectobacterium carotovorum	ATCC39048	-	Pectobacterium_carotovorum_ATCC39048	Gammaproteobacteria	Environmental	N/A	N/A	N/A
Pectobacterium	GCF_005771575.1	Pectobacterium carotovorum	LMG2410	-	Pectobacterium_carotovorum_LMG2410	Gammaproteobacteria	Agricultural	Cucumber	N/A	N/A
Pectobacterium	GCF_007833835.1	Pectobacterium carotovorum	67	-	Pectobacterium_carotovorum_67	Gammaproteobacteria	Agricultural	konjac	N/A	N/A
Pectobacterium	GCF_009931195.1	Pectobacterium carotovorum	BP201601.1	-	Pectobacterium_carotovorum_BP201601.1	Gammaproteobacteria	N/A	Potato	N/A	N/A
Pectobacterium	GCF_009931215.1	Pectobacterium carotovorum	JR1.1	-	Pectobacterium_carotovorum_JR1.1	Gammaproteobacteria	N/A	Radish	N/A	N/A
Pectobacterium	GCF_014164815.1	Pectobacterium carotovorum	BL-4	-	Pectobacterium_carotovorum_BL-4	Gammaproteobacteria	N/A	Potato	Stem	N/A
Pectobacterium	GCF_014604455.1	Pectobacterium carotovorum	Ecc15	-	Pectobacterium_carotovorum_Ecc15	Gammaproteobacteria	Agricultural	Potato	N/A	https://doi.org/10.1016/j.chom.2009.01.003
Pectobacterium	GCF_000696465.1	Pectobacterium atrosepticum	JG10-08	-	Pectobacterium_atrosepticum_JG10-08	Gammaproteobacteria	Agricultural	Potato	N/A	N/A
Pectobacterium	GCF_000740965.1	Pectobacterium atrosepticum	21A	-	Pectobacterium_atrosepticum_21A	Gammaproteobacteria	Agricultural	Potato	Stem	https://doi.org/10.7717/peerj.2056
Pectobacterium	GCF_000749905.1	Pectobacterium atrosepticum	NCPPB549	-	Pectobacterium_atrosepticum_NCPPB549	Gammaproteobacteria	Agricultural	Potato	N/A	N/A
Pectobacterium	GCF_000749965.1	Pectobacterium atrosepticum	NCPPB3404	-	Pectobacterium_atrosepticum_NCPPB3404	Gammaproteobacteria	Agricultural	Potato	N/A	N/A
Pectobacterium	GCF_002804265.1	Pectobacterium atrosepticum	36A	-	Pectobacterium_atrosepticum_36A	Gammaproteobacteria	Agricultural	Potato	N/A	N/A
Pectobacterium	GCF_002920025.1	Pectobacterium atrosepticum	PB72	-	Pectobacterium_atrosepticum_PB72	Gammaproteobacteria	Agricultural	Potato	N/A	N/A
Pectobacterium	GCF_003121725.1	Pectobacterium atrosepticum	SS26	-	Pectobacterium_atrosepticum_SS26	Gammaproteobacteria	Agricultural	Potato	Stem	N/A
Pectobacterium	GCF_003800545.1	Pectobacterium atrosepticum	HAI2-SCRI1043	-	Pectobacterium_atrosepticum_HAI2-SCRI1043	Gammaproteobacteria	Agricultural	N/A	N/A	N/A
Pectobacterium	GCF_016742905.1	Pectobacterium atrosepticum	NY1720A	-	Pectobacterium_atrosepticum_NY1720A	Gammaproteobacteria	Agricultural	Potato	N/A	https://doi.org/10.1094/pdis-09-20-2089-re
Pectobacterium	GCF_018634035.1	Pectobacterium atrosepticum	Green1	-	Pectobacterium_atrosepticum_Green1	Gammaproteobacteria	Agricultural	Potato	N/A	N/A
Pectobacterium	GCF_000749845.1	Pectobacterium betavasculorum	NCPPB2795	-	Pectobacterium_betavasculorum_NCPPB2795	Gammaproteobacteria	Agricultural	Beet	N/A	N/A
Pectobacterium	GCF_000749925.1	Pectobacterium betavasculorum	NCPPB2793	-	Pectobacterium_betavasculorum_NCPPB2793	Gammaproteobacteria	Agricultural	Beet	N/A	N/A
Pectobacterium	GCF_000749865.1	Pectobacterium wasabiae	NCPPB3701	-	Pectobacterium_wasabiae_NCPPB3701	Gammaproteobacteria	Agricultural	Wasabi	N/A	N/A
Pectobacterium	GCF_000754685.1	Pectobacterium wasabiae	NCPPB3702	-	Pectobacterium_wasabiae_NCPPB3702	Gammaproteobacteria	Agricultural	Wasabi	N/A	N/A
Pectobacterium	GCF_000754715.1	Pectobacterium odoriferum	NCPPB3841	-	Pectobacterium_odoriferum_NCPPB3841	Gammaproteobacteria	Agricultural	Wasabi	N/A	N/A
Pectobacterium	GCF_000754765.1	Pectobacterium odoriferum	NCPPB3839	-	Pectobacterium_odoriferum_NCPPB3839	Gammaproteobacteria	Agricultural	Wasabi	N/A	N/A
Pectobacterium	GCF_000769535.1	Pectobacterium odoriferum	BCS7	-	Pectobacterium_odoriferum_BCS7	Gammaproteobacteria	Agricultural	Chinese cabbage	leaves	N/A
Pectobacterium	GCF_002904005.1	Pectobacterium odoriferum	Q3	-	Pectobacterium_odoriferum_Q3	Gammaproteobacteria	Agricultural	Celery	N/A	N/A
Pectobacterium	GCF_002904025.1	Pectobacterium odoriferum	Q40	-	Pectobacterium_odoriferum_Q40	Gammaproteobacteria	Agricultural	Celery	N/A	N/A
Pectobacterium	GCF_002904045.1	Pectobacterium odoriferum	Q32	-	Pectobacterium_odoriferum_Q32	Gammaproteobacteria	Agricultural	Celery	N/A	N/A
Pectobacterium	GCF_002904055.1	Pectobacterium odoriferum	Q47	-	Pectobacterium_odoriferum_Q47	Gammaproteobacteria	Agricultural	Celery	N/A	N/A
Pectobacterium	GCF_002904085.1	Pectobacterium odoriferum	Q106	-	Pectobacterium_odoriferum_Q106	Gammaproteobacteria	Agricultural	Celery	N/A	N/A
Pectobacterium	GCF_002904105.1	Pectobacterium odoriferum	Q115	-	Pectobacterium_odoriferum_Q115	Gammaproteobacteria	Agricultural	Celery	N/A	N/A
Pectobacterium	GCF_002904125.1	Pectobacterium odoriferum	S6-2	-	Pectobacterium_odoriferum_S6-2	Gammaproteobacteria	Agricultural	Chinese cabbage	N/A	N/A
Pectobacterium	GCF_002904145.1	Pectobacterium odoriferum	T4	-	Pectobacterium_odoriferum_T4	Gammaproteobacteria	Agricultural	Chinese cabbage	N/A	N/A
Pectobacterium	GCF_002904185.1	Pectobacterium odoriferum	Q142	-	Pectobacterium_odoriferum_Q142	Gammaproteobacteria	Agricultural	Chinese cabbage	N/A	N/A
Pectobacterium	GCF_002904195.1	Pectobacterium odoriferum	Q166	-	Pectobacterium_odoriferum_Q166	Gammaproteobacteria	Agricultural	Chinese cabbage	N/A	N/A
Pectobacterium	GCF_002904225.1	Pectobacterium odoriferum	S6	-	Pectobacterium_odoriferum_S6	Gammaproteobacteria	Agricultural	Chinese cabbage	N/A	N/A
Pectobacterium	GCF_002904255.1	Pectobacterium odoriferum	T5	-	Pectobacterium_odoriferum_T5	Gammaproteobacteria	Agricultural	Chinese cabbage	N/A	N/A
Pectobacterium	GCF_009931295.1	Pectobacterium odoriferum	JK2.1	-	Pectobacterium_odoriferum_JK2.1	Gammaproteobacteria	N/A	Kimchi cabbage	N/A	N/A
Pectobacterium	GCF_013450045.1	Pectobacterium odoriferum	CFBP8735	-	Pectobacterium_odoriferum_CFBP8735	Gammaproteobacteria	N/A	N/A	N/A	N/A
Pectobacterium	GCF_000738105.1	Pectobacterium brasiliense	CFIA1009	-	Pectobacterium_brasiliense_CFIA1009	Gammaproteobacteria	Agricultural	Potato	N/A	https://doi.org/10.1128/genomea.00240-15
Pectobacterium	GCF_000738115.1	Pectobacterium brasiliense	CFIA1001	-	Pectobacterium_brasiliense_CFIA1001	Gammaproteobacteria	Agricultural	Potato	N/A	https://doi.org/10.1128/genomea.00240-15
Pectobacterium	GCF_000738125.1	Pectobacterium brasiliense	CFIA1033	-	Pectobacterium_brasiliense_CFIA1033	Gammaproteobacteria	Agricultural	Potato	N/A	https://doi.org/10.1128/genomea.00240-15
Pectobacterium	GCF_000754695.1	Pectobacterium brasiliense	LMG21371	-	Pectobacterium_brasiliense_LMG21371	Gammaproteobacteria	Agricultural	Potato	N/A	N/A
Pectobacterium	GCF_000754705.1	Pectobacterium brasiliense	LMG21372	-	Pectobacterium_brasiliense_LMG21372	Gammaproteobacteria	Agricultural	Potato	N/A	N/A
Pectobacterium	GCF_000808115.1	Pectobacterium brasiliense	Y49	-	Pectobacterium_brasiliense_Y49	Gammaproteobacteria	Agricultural	Bok-choy	N/A	N/A
Pectobacterium	GCF_000808145.1	Pectobacterium brasiliense	Y62	-	Pectobacterium_brasiliense_Y62	Gammaproteobacteria	Agricultural	Bok-choy	N/A	N/A
Pectobacterium	GCF_000808195.1	Pectobacterium brasiliense	Y64	-	Pectobacterium_brasiliense_Y64	Gammaproteobacteria	Agricultural	Bok-choy	N/A	N/A
Pectobacterium	GCF_000808235.1	Pectobacterium brasiliense	Y21	-	Pectobacterium_brasiliense_Y21	Gammaproteobacteria	Agricultural	Bok-choy	N/A	N/A
Pectobacterium	GCF_000808245.1	Pectobacterium brasiliense	Y29	-	Pectobacterium_brasiliense_Y29	Gammaproteobacteria	Agricultural	Bok-choy	N/A	N/A
Pectobacterium	GCF_000808255.1	Pectobacterium brasiliense	YCY46	-	Pectobacterium_brasiliense_YCY46	Gammaproteobacteria	Agricultural	Bok-choy	N/A	N/A
Pectobacterium	GCF_000808295.1	Pectobacterium brasiliense	Y31	-	Pectobacterium_brasiliense_Y31	Gammaproteobacteria	Agricultural	Bok-choy	N/A	N/A
Pectobacterium	GCF_000808315.1	Pectobacterium brasiliense	Y3	-	Pectobacterium_brasiliense_Y3	Gammaproteobacteria	Agricultural	Bok-choy	N/A	N/A
Pectobacterium	GCF_000808335.1	Pectobacterium brasiliense	Y65	-	Pectobacterium_brasiliense_Y65	Gammaproteobacteria	Agricultural	Bok-choy	N/A	N/A
Pectobacterium	GCF_000808355.1	Pectobacterium brasiliense	B6	-	Pectobacterium_brasiliense_B6	Gammaproteobacteria	Agricultural	Bok-choy	N/A	N/A
Pectobacterium	GCF_000808375.1	Pectobacterium brasiliense	S2	-	Pectobacterium_brasiliense_S2	Gammaproteobacteria	Agricultural	Bok-choy	N/A	N/A
Pectobacterium	GCF_000808385.1	Pectobacterium brasiliense	Y52	-	Pectobacterium_brasiliense_Y52	Gammaproteobacteria	Agricultural	Bok-choy	N/A	N/A
Pectobacterium	GCF_000808455.1	Pectobacterium brasiliense	Y60	-	Pectobacterium_brasiliense_Y60	Gammaproteobacteria	Agricultural	Bok-choy	N/A	N/A
Pectobacterium	GCF_001238575.1	Pectobacterium brasiliense	BD255	-	Pectobacterium_brasiliense_BD255	Gammaproteobacteria	N/A	Potato	N/A	N/A
Pectobacterium	GCF_001429565.2	Pectobacterium brasiliense	PcbHPI01	-	Pectobacterium_brasiliense_PcbHPI01	Gammaproteobacteria	Agricultural	Cucumber	N/A	https://doi.org/10.1128/genomea.01530-15
Pectobacterium	GCF_001932635.1	Pectobacterium brasiliense	BC1	-	Pectobacterium_brasiliense_BC1	Gammaproteobacteria	Agricultural	Chinese cabbage	N/A	http://dx.doi.org/10.1007/s10658-013-0270-z
Pectobacterium	GCF_002068115.1	Pectobacterium brasiliense	SX309	-	Pectobacterium_brasiliense_SX309	Gammaproteobacteria	Agricultural	Cucumber	N/A	N/A
Pectobacterium	GCF_002764035.1	Pectobacterium brasiliense	BZA12	-	Pectobacterium_brasiliense_BZA12	Gammaproteobacteria	Agricultural	Cucumber	N/A	N/A
Pectobacterium	GCF_002930535.1	Pectobacterium brasiliense	F157	-	Pectobacterium_brasiliense_F157	Gammaproteobacteria	Agricultural	Potato	N/A	N/A
Pectobacterium	GCF_002930555.1	Pectobacterium brasiliense	F152	-	Pectobacterium_brasiliense_F152	Gammaproteobacteria	Agricultural	Potato	N/A	N/A
Pectobacterium	GCF_003990515.2	Pectobacterium brasiliense	F126	-	Pectobacterium_brasiliense_F126	Gammaproteobacteria	Agricultural	Potato	N/A	N/A
Pectobacterium	GCF_009873295.1	Pectobacterium brasiliense	1692	-	Pectobacterium_brasiliense_1692	Gammaproteobacteria	Agricultural	Potato	N/A	https://doi.org/10.1128/mra.00037-20
Pectobacterium	GCF_013449475.1	Pectobacterium brasiliense	CFBP5381	-	Pectobacterium_brasiliense_CFBP5381	Gammaproteobacteria	N/A	N/A	N/A	N/A
Pectobacterium	GCF_013449485.1	Pectobacterium brasiliense	CFBP3230	-	Pectobacterium_brasiliense_CFBP3230	Gammaproteobacteria	N/A	Upland cotton	N/A	N/A
Pectobacterium	GCF_013449535.1	Pectobacterium brasiliense	CFBP7357	-	Pectobacterium_brasiliense_CFBP7357	Gammaproteobacteria	N/A	Potato	N/A	N/A
Pectobacterium	GCF_013449685.1	Pectobacterium brasiliense	CFBP8736	-	Pectobacterium_brasiliense_CFBP8736	Gammaproteobacteria	N/A	N/A	N/A	N/A
Pectobacterium	GCF_016864975.1	Pectobacterium brasiliense	ZLMLSHJ5	-	Pectobacterium_brasiliense_ZLMLSHJ5	Gammaproteobacteria	Agricultural	Potato	N/A	N/A
Pectobacterium	GCF_016944235.1	Pectobacterium brasiliense	IPO:4134NAK:395	-	Pectobacterium_brasiliense_IPO:4134NAK:395	Gammaproteobacteria	Agricultural	Hyacinth	N/A	https://doi.org/10.1186/s12864-021-07583-5
Pectobacterium	GCF_016944255.1	Pectobacterium brasiliense	IPO:4132NAK:239	-	Pectobacterium_brasiliense_IPO:4132NAK:239	Gammaproteobacteria	Agricultural	Potato	Seed	https://doi.org/10.1186/s12864-021-07583-5
Pectobacterium	GCF_016944275.1	Pectobacterium brasiliense	IPO:4071NAK:240	-	Pectobacterium_brasiliense_IPO:4071NAK:240	Gammaproteobacteria	Agricultural	Potato	Seed	https://doi.org/10.1186/s12864-021-07583-5
Pectobacterium	GCF_016944295.1	Pectobacterium brasiliense	IPO:4065NAK:223	-	Pectobacterium_brasiliense_IPO:4065NAK:223	Gammaproteobacteria	Agricultural	Potato	Seed	https://doi.org/10.1186/s12864-021-07583-5
Pectobacterium	GCF_016944315.1	Pectobacterium brasiliense	IPO:4062NAK:237	-	Pectobacterium_brasiliense_IPO:4062NAK:237	Gammaproteobacteria	Agricultural	Potato	Seed	https://doi.org/10.1186/s12864-021-07583-5
Pectobacterium	GCF_016944435.1	Pectobacterium brasiliense	IPO:4060NAK:251	-	Pectobacterium_brasiliense_IPO:4060NAK:251	Gammaproteobacteria	Agricultural	Potato	Seed	https://doi.org/10.1186/s12864-021-07583-5
Pectobacterium	GCF_016944555.1	Pectobacterium brasiliense	IPO:4057NAK:249	-	Pectobacterium_brasiliense_IPO:4057NAK:249	Gammaproteobacteria	Agricultural	Potato	Seed	https://doi.org/10.1186/s12864-021-07583-5
Pectobacterium	GCF_016944595.1	Pectobacterium brasiliense	IPO:3710NAK:380	-	Pectobacterium_brasiliense_IPO:3710NAK:380	Gammaproteobacteria	Agricultural	Potato	Seed	https://doi.org/10.1186/s12864-021-07583-5
Pectobacterium	GCF_016944615.1	Pectobacterium brasiliense	IPO:3649NAK:375	-	Pectobacterium_brasiliense_IPO:3649NAK:375	Gammaproteobacteria	Agricultural	Potato	Seed	https://doi.org/10.1186/s12864-021-07583-5
Pectobacterium	GCF_016949055.1	Pectobacterium brasiliense	NAK:468	-	Pectobacterium_brasiliense_NAK:468	Gammaproteobacteria	Agricultural	N/A	N/A	https://doi.org/10.1186/s12864-021-07583-5
Pectobacterium	GCF_016949095.1	Pectobacterium brasiliense	NAK:470	-	Pectobacterium_brasiliense_NAK:470	Gammaproteobacteria	Agricultural	N/A	N/A	https://doi.org/10.1186/s12864-021-07583-5
Pectobacterium	GCF_016949135.1	Pectobacterium brasiliense	NAK:434	-	Pectobacterium_brasiliense_NAK:434	Gammaproteobacteria	Agricultural	Inxect	N/A	https://doi.org/10.1186/s12864-021-07583-5
Pectobacterium	GCF_016949145.1	Pectobacterium brasiliense	NAK:432	-	Pectobacterium_brasiliense_NAK:432	Gammaproteobacteria	Agricultural	Inxect	N/A	https://doi.org/10.1186/s12864-021-07583-5
Pectobacterium	GCF_016949155.1	Pectobacterium brasiliense	NAK:466	-	Pectobacterium_brasiliense_NAK:466	Gammaproteobacteria	Agricultural	N/A	N/A	https://doi.org/10.1186/s12864-021-07583-5
Pectobacterium	GCF_016949195.1	Pectobacterium brasiliense	NAK:435	-	Pectobacterium_brasiliense_NAK:435	Gammaproteobacteria	Agricultural	N/A	N/A	https://doi.org/10.1186/s12864-021-07583-5
Pectobacterium	GCF_016949215.1	Pectobacterium brasiliense	NAK:433	-	Pectobacterium_brasiliense_NAK:433	Gammaproteobacteria	Agricultural	N/A	N/A	https://doi.org/10.1186/s12864-021-07583-5
Pectobacterium	GCF_016949235.1	Pectobacterium brasiliense	NAK:430	-	Pectobacterium_brasiliense_NAK:430	Gammaproteobacteria	Agricultural	Inxect	N/A	https://doi.org/10.1186/s12864-021-07583-5
Pectobacterium	GCF_016949255.1	Pectobacterium brasiliense	IPO:4131NAK:399JGAR:16180717-4	-	Pectobacterium_brasiliense_IPO:4131NAK:399JGAR:16180717-4	Gammaproteobacteria	Agricultural		N/A	https://doi.org/10.1186/s12864-021-07583-5
Pectobacterium	GCF_016949275.1	Pectobacterium brasiliense	NAK:431	-	Pectobacterium_brasiliense_NAK:431	Gammaproteobacteria	Agricultural	Inxect	N/A	https://doi.org/10.1186/s12864-021-07583-5
Pectobacterium	GCF_016949295.1	Pectobacterium brasiliense	NAK:396	-	Pectobacterium_brasiliense_NAK:396	Gammaproteobacteria	Agricultural	Hyacinth	N/A	https://doi.org/10.1186/s12864-021-07583-5
Pectobacterium	GCF_016949315.1	Pectobacterium brasiliense	NAK:397	-	Pectobacterium_brasiliense_NAK:397	Gammaproteobacteria	Agricultural	Hyacinth	N/A	https://doi.org/10.1186/s12864-021-07583-5
Pectobacterium	GCF_016949335.1	Pectobacterium brasiliense	IPO:4135NAK:383	-	Pectobacterium_brasiliense_IPO:4135NAK:383	Gammaproteobacteria	Agricultural	Inxect	N/A	https://doi.org/10.1186/s12864-021-07583-5
Pectobacterium	GCF_016949345.1	Pectobacterium brasiliense	NAK:385	-	Pectobacterium_brasiliense_NAK:385	Gammaproteobacteria	Agricultural	Inxect	N/A	https://doi.org/10.1186/s12864-021-07583-5
Pectobacterium	GCF_016949355.1	Pectobacterium brasiliense	NAK:384	-	Pectobacterium_brasiliense_NAK:384	Gammaproteobacteria	Agricultural	Inxect	N/A	https://doi.org/10.1186/s12864-021-07583-5
Pectobacterium	GCF_016949375.1	Pectobacterium brasiliense	IPO:3711NAK:381	-	Pectobacterium_brasiliense_IPO:3711NAK:381	Gammaproteobacteria	Agricultural	Potato	N/A	https://doi.org/10.1186/s12864-021-07583-5
Pectobacterium	GCF_016949435.1	Pectobacterium brasiliense	IPO:3709NAK:379112-1c	-	Pectobacterium_brasiliense_IPO:3709NAK:379112-1c	Gammaproteobacteria	Agricultural	Potato	N/A	https://doi.org/10.1186/s12864-021-07583-5
Pectobacterium	GCF_016949515.1	Pectobacterium brasiliense	IPO:4056NAK:264GBBC:1756	-	Pectobacterium_brasiliense_IPO:4056NAK:264GBBC:1756	Gammaproteobacteria	Agricultural	N/A	N/A	https://doi.org/10.1186/s12864-021-07583-5
Pectobacterium	GCF_016949525.1	Pectobacterium brasiliense	IPO:3650NAK:376	-	Pectobacterium_brasiliense_IPO:3650NAK:376	Gammaproteobacteria	Agricultural	Potato	N/A	https://doi.org/10.1186/s12864-021-07583-5
Pectobacterium	GCF_016949545.1	Pectobacterium brasiliense	IPO:3708NAK:37899a	-	Pectobacterium_brasiliense_IPO:3708NAK:37899a	Gammaproteobacteria	Agricultural	Potato	N/A	https://doi.org/10.1186/s12864-021-07583-5
Pectobacterium	GCF_016949595.1	Pectobacterium brasiliense	IPO:3707NAK:37777a	-	Pectobacterium_brasiliense_IPO:3707NAK:37777a	Gammaproteobacteria	Agricultural	Potato	N/A	https://doi.org/10.1186/s12864-021-07583-5
Pectobacterium	GCF_016949655.1	Pectobacterium brasiliense	IPO:4066NAK:259	-	Pectobacterium_brasiliense_IPO:4066NAK:259	Gammaproteobacteria	Agricultural	Potato	N/A	https://doi.org/10.1186/s12864-021-07583-5
Pectobacterium	GCF_016949705.1	Pectobacterium brasiliense	NAK:254	-	Pectobacterium_brasiliense_NAK:254	Gammaproteobacteria	Agricultural	Potato	N/A	https://doi.org/10.1186/s12864-021-07583-5
Pectobacterium	GCF_016949735.1	Pectobacterium brasiliense	NAK:252	-	Pectobacterium_brasiliense_NAK:252	Gammaproteobacteria	Agricultural	Potato	N/A	https://doi.org/10.1186/s12864-021-07583-5
Pectobacterium	GCF_016949775.1	Pectobacterium brasiliense	NAK:250	-	Pectobacterium_brasiliense_NAK:250	Gammaproteobacteria	Agricultural	Potato	N/A	https://doi.org/10.1186/s12864-021-07583-5
Pectobacterium	GCF_016949795.1	Pectobacterium brasiliense	IPO:4073NAK:248	-	Pectobacterium_brasiliense_IPO:4073NAK:248	Gammaproteobacteria	Agricultural	Potato	N/A	https://doi.org/10.1186/s12864-021-07583-5
Pectobacterium	GCF_016949835.1	Pectobacterium brasiliense	NAK:243	-	Pectobacterium_brasiliense_NAK:243	Gammaproteobacteria	Agricultural	Potato	N/A	https://doi.org/10.1186/s12864-021-07583-5
Pectobacterium	GCF_016949855.1	Pectobacterium brasiliense	NAK:245	-	Pectobacterium_brasiliense_NAK:245	Gammaproteobacteria	Agricultural	Potato	N/A	https://doi.org/10.1186/s12864-021-07583-5
Pectobacterium	GCF_016949875.1	Pectobacterium brasiliense	NAK:247	-	Pectobacterium_brasiliense_NAK:247	Gammaproteobacteria	Agricultural	Potato	N/A	https://doi.org/10.1186/s12864-021-07583-5
Pectobacterium	GCF_016949885.1	Pectobacterium brasiliense	NAK:241	-	Pectobacterium_brasiliense_NAK:241	Gammaproteobacteria	Agricultural	Potato	N/A	https://doi.org/10.1186/s12864-021-07583-5
Pectobacterium	GCF_016949915.1	Pectobacterium brasiliense	IPO:4058NAK:235	-	Pectobacterium_brasiliense_IPO:4058NAK:235	Gammaproteobacteria	Agricultural	Potato	N/A	https://doi.org/10.1186/s12864-021-07583-5
Pectobacterium	GCF_016949975.1	Pectobacterium brasiliense	IPO:4068NAK:256	-	Pectobacterium_brasiliense_IPO:4068NAK:256	Gammaproteobacteria	Agricultural	Potato	N/A	https://doi.org/10.1186/s12864-021-07583-5
Pectobacterium	GCF_016949995.1	Pectobacterium brasiliense	IPO:4055NAK:152GBBC:1819	-	Pectobacterium_brasiliense_IPO:4055NAK:152GBBC:1819	Gammaproteobacteria	Agricultural	Potato	N/A	https://doi.org/10.1186/s12864-021-07583-5
Pectobacterium	GCF_016950015.1	Pectobacterium brasiliense	IPO:4067NAK:257	-	Pectobacterium_brasiliense_IPO:4067NAK:257	Gammaproteobacteria	Agricultural	Potato	N/A	https://doi.org/10.1186/s12864-021-07583-5
Pectobacterium	GCF_016950075.1	Pectobacterium brasiliense	IPO:3844NAK:382JGAR:12	-	Pectobacterium_brasiliense_IPO:3844NAK:382JGAR:12	Gammaproteobacteria	Agricultural	Potato	N/A	https://doi.org/10.1186/s12864-021-07583-5
Pectobacterium	GCF_016950085.1	Pectobacterium brasiliense	IPO:4064NAK:242	-	Pectobacterium_brasiliense_IPO:4064NAK:242	Gammaproteobacteria	Agricultural	Potato	N/A	https://doi.org/10.1186/s12864-021-07583-5
Pectobacterium	GCF_016950125.1	Pectobacterium brasiliense	IPO:3843JGAR:11	-	Pectobacterium_brasiliense_IPO:3843JGAR:11	Gammaproteobacteria	Agricultural	Potato	N/A	https://doi.org/10.1186/s12864-021-07583-5
Pectobacterium	GCF_016950175.1	Pectobacterium brasiliense	IPO:3630	-	Pectobacterium_brasiliense_IPO:3630	Gammaproteobacteria	Agricultural	N/A	N/A	https://doi.org/10.1186/s12864-021-07583-5
Pectobacterium	GCF_016950185.1	Pectobacterium brasiliense	IPO:3644	-	Pectobacterium_brasiliense_IPO:3644	Gammaproteobacteria	Agricultural	Potato	N/A	https://doi.org/10.1186/s12864-021-07583-5
Pectobacterium	GCF_016950195.1	Pectobacterium brasiliense	IPO:3628	-	Pectobacterium_brasiliense_IPO:3628	Gammaproteobacteria	Agricultural	Potato	N/A	https://doi.org/10.1186/s12864-021-07583-5
Pectobacterium	GCF_016950225.1	Pectobacterium brasiliense	IPO:3643	-	Pectobacterium_brasiliense_IPO:3643	Gammaproteobacteria	Agricultural	Potato	N/A	https://doi.org/10.1186/s12864-021-07583-5
Pectobacterium	GCF_016950255.1	Pectobacterium brasiliense	IPO:3540	-	Pectobacterium_brasiliense_IPO:3540	Gammaproteobacteria	Agricultural	Potato	N/A	https://doi.org/10.1186/s12864-021-07583-5
Pectobacterium	GCF_016950285.1	Pectobacterium brasiliense	IPO:0821	-	Pectobacterium_brasiliense_IPO:0821	Gammaproteobacteria	Agricultural	Potato	N/A	https://doi.org/10.1186/s12864-021-07583-5
Pectobacterium	GCF_016950315.1	Pectobacterium brasiliense	IPO:0590	-	Pectobacterium_brasiliense_IPO:0590	Gammaproteobacteria	Agricultural	Potato	N/A	https://doi.org/10.1186/s12864-021-07583-5
Pectobacterium	GCF_016988595.1	Pectobacterium brasiliense	IPO:3649	-	Pectobacterium_brasiliense_IPO:3649	Gammaproteobacteria	Agricultural	Potato	N/A	https://doi.org/10.1186/s12864-021-07583-5
Pectobacterium	GCF_017255075.1	Pectobacterium brasiliense	BL-2	-	Pectobacterium_brasiliense_BL-2	Gammaproteobacteria	N/A	Potato	stem	https://doi.org/10.1016/j.micres.2022.127072
Pectobacterium	GCF_019426325.1	Pectobacterium brasiliense	A1	-	Pectobacterium_brasiliense_A1	Gammaproteobacteria	Environmental	Columnar cactus	N/A	https://doi.org/10.1101/2021.02.01.429127
Pectobacterium	GCF_000011605.1	Pectobacterium atrosepticum	SCRI1043	-	Pectobacterium_atrosepticum_SCRI1043	Gammaproteobacteria	N/A	Potato	N/A	https://doi.org/10.1073/pnas.0402424101
Pectobacterium	GCF_000023605.1	Pectobacterium carotovorum	PC1	-	Pectobacterium_carotovorum_PC1	Gammaproteobacteria	N/A	N/A	N/A	N/A
Pectobacterium	GCF_000024645.1	Pectobacterium parmentieri	WPP163	-	Pectobacterium_parmentieri_WPP163	Gammaproteobacteria	N/A	N/A	N/A	https://doi.org/10.1099/ijs.0.02423-0
Pectobacterium	GCF_001038675.1	Pectobacterium brasiliense	ICMP19477	-	Pectobacterium_brasiliense_ICMP19477	Gammaproteobacteria	Agricultural	Potato	N/A	https://doi.org/10.1128/genomea.00874-15
Pectobacterium	GCF_001038685.1	Pectobacterium atrosepticum	ICMP1526	-	Pectobacterium_atrosepticum_ICMP1526	Gammaproteobacteria	Agricultural	Potato	N/A	https://doi.org/10.1128/genomea.00874-15
Pectobacterium	GCF_015277635.1	Pectobacterium carotovorum	PCCS1	-	Pectobacterium_carotovorum_PCCS1	Gammaproteobacteria	Agricultural	N/A	N/A	N/A
Pectobacterium	GCF_000291725.1	Pectobacterium wasabiae	CFBP3304	-	Pectobacterium_wasabiae_CFBP3304	Gammaproteobacteria	Agricultural	Wasbi	root	https://doi.org/10.1371/journal.ppat.1003013
Pectobacterium	GCF_013449715.1	Pectobacterium aroidearum	CFBP8737	-	Pectobacterium_aroidearum_CFBP8737	Gammaproteobacteria	Agricultural	Wasbi	root	https://doi.org/10.1371/journal.ppat.1003013
Pectobacterium	GCF_013913555.1	Pectobacterium aroidearum	MY2	-	Pectobacterium_aroidearum_MY2	Gammaproteobacteria	N/A	Konjac	N/A	N/A
Pectobacterium	GCF_013913585.1	Pectobacterium aroidearum	MY11	-	Pectobacterium_aroidearum_MY11	Gammaproteobacteria	N/A	Konjac	N/A	N/A
Pectobacterium	GCF_013913595.1	Pectobacterium aroidearum	MY10	-	Pectobacterium_aroidearum_MY10	Gammaproteobacteria	N/A	Konjac	N/A	N/A
Pectobacterium	GCF_013913605.1	Pectobacterium aroidearum	MY7	-	Pectobacterium_aroidearum_MY7	Gammaproteobacteria	N/A	Konjac	N/A	N/A
Pectobacterium	GCF_013913645.1	Pectobacterium aroidearum	MY18	-	Pectobacterium_aroidearum_MY18	Gammaproteobacteria	N/A	Konjac	N/A	N/A
Pectobacterium	GCF_014042225.1	Pectobacterium aroidearum	KC20	-	Pectobacterium_aroidearum_KC20	Gammaproteobacteria	N/A	Field mustard	N/A	N/A
Pectobacterium	GCF_014050115.1	Pectobacterium aroidearum	MY19	-	Pectobacterium_aroidearum_MY19	Gammaproteobacteria	N/A	Konjac	N/A	N/A
Pectobacterium	GCF_015689195.1	Pectobacterium aroidearum	L6	-	Pectobacterium_aroidearum_L6	Gammaproteobacteria	N/A	Arrowhead plant	leaf	N/A
Pectobacterium	GCF_000294535.1	Pectobacterium carotovorum	PCC21	-	Pectobacterium_carotovorum_PCC21	Gammaproteobacteria	Agricultural	Chinese cabbage	N/A	https://doi.org/10.1128/jb.01583-12
Pectobacterium	GCF_001039055.1	Pectobacterium carotovorum	ICMP5702	-	Pectobacterium_carotovorum_ICMP5702	Gammaproteobacteria	Agricultural	Potato	N/A	https://doi.org/10.1128/genomea.00875-15
Pectobacterium	GCF_000389755.1	Pectobacterium atrosepticum	CFBP6276	-	Pectobacterium_atrosepticum_CFBP6276	Gammaproteobacteria	Environmental	Potato	stem	https://doi.org/10.1128/genomea.00374-13
Pectobacterium	GCF_000632375.1	Pectobacterium parmentieri	CFIA1002	-	Pectobacterium_parmentieri_CFIA1002	Gammaproteobacteria	Agricultural	Wasbi	N/A	https://doi.org/10.1128/genomea.00214-14
Pectobacterium	GCF_000803315.1	Pectobacterium actinidiae	KKH3	-	Pectobacterium_actinidiae_KKH3	Gammaproteobacteria	Agricultural	Kiwi	N/A	N/A
Pectobacterium	GCF_001984525.1	Pectobacterium actinidiae	ICMP19972	-	Pectobacterium_actinidiae_ICMP19972	Gammaproteobacteria	Agricultural	Kiwifruit	N/A	N/A
Pectobacterium	GCF_001984535.1	Pectobacterium actinidiae	ICMP19971	-	Pectobacterium_actinidiae_ICMP19971	Gammaproteobacteria	Agricultural	Kiwifruit	N/A	N/A
Pectobacterium	GCF_000260925.1	Pectobacterium parmentieri	SCC3193	-	Pectobacterium_parmentieri_SCC3193	Gammaproteobacteria	Agricultural	N/A	N/A	https://doi.org/10.1128/jb.00681-12
Pectobacterium	GCF_000757625.1	Pectobacterium parmentieri	RNS08-42-1A	-	Pectobacterium_parmentieri_RNS08-42-1A	Gammaproteobacteria	Agricultural	Potato	N/A	https://doi.org/10.1128%2FgenomeA.00214-14
Pectobacterium	GCF_002920045.2	Pectobacterium parmentieri	PB20	-	Pectobacterium_parmentieri_PB20	Gammaproteobacteria	Agricultural	N/A	N/A	N/A
Pectobacterium	GCF_003121785.1	Pectobacterium parmentieri	SS90	-	Pectobacterium_parmentieri_SS90	Gammaproteobacteria	Agricultural	Potato	stem	N/A
Pectobacterium	GCF_003628015.1	Pectobacterium parmentieri	IFB5626	-	Pectobacterium_parmentieri_IFB5626	Gammaproteobacteria	Environmental	Potato	tuber	https://doi.org/10.1186/s12864-018-5140-9
Pectobacterium	GCF_003628025.1	Pectobacterium parmentieri	IFB5597	-	Pectobacterium_parmentieri_IFB5597	Gammaproteobacteria	Environmental	Potato	tuber	https://doi.org/10.1186/s12864-018-5140-9
Pectobacterium	GCF_003628575.1	Pectobacterium parmentieri	IFB5408	-	Pectobacterium_parmentieri_IFB5408	Gammaproteobacteria	Environmental	Potato	tuber	https://doi.org/10.1186/s12864-018-5140-9
Pectobacterium	GCF_003628595.1	Pectobacterium parmentieri	IFB5485	-	Pectobacterium_parmentieri_IFB5485	Gammaproteobacteria	Environmental	Potato	tuber	https://doi.org/10.1186/s12864-018-5140-9
Pectobacterium	GCF_003628615.1	Pectobacterium parmentieri	IFB5623	-	Pectobacterium_parmentieri_IFB5623	Gammaproteobacteria	Environmental	Potato	tuber	https://doi.org/10.1186/s12864-018-5140-9
Pectobacterium	GCF_003628635.1	Pectobacterium parmentieri	IFB5432	-	Pectobacterium_parmentieri_IFB5432	Gammaproteobacteria	Environmental	Potato	tuber	https://doi.org/10.1186/s12864-018-5140-9
Pectobacterium	GCF_003628655.1	Pectobacterium parmentieri	IFB5441	-	Pectobacterium_parmentieri_IFB5441	Gammaproteobacteria	Environmental	Potato	tuber	https://doi.org/10.1186/s12864-018-5140-9
Pectobacterium	GCF_003628675.1	Pectobacterium parmentieri	IFB5486	-	Pectobacterium_parmentieri_IFB5486	Gammaproteobacteria	Environmental	Potato	tuber	https://doi.org/10.1186/s12864-018-5140-9
Pectobacterium	GCF_003628695.1	Pectobacterium parmentieri	IFB5604	-	Pectobacterium_parmentieri_IFB5604	Gammaproteobacteria	Environmental	Potato	tuber	https://doi.org/10.1186/s12864-018-5140-9
Pectobacterium	GCF_003628715.1	Pectobacterium parmentieri	IFB5605	-	Pectobacterium_parmentieri_IFB5605	Gammaproteobacteria	Environmental	Potato	tuber	https://doi.org/10.1186/s12864-018-5140-9
Pectobacterium	GCF_003628735.1	Pectobacterium parmentieri	IFB5619	-	Pectobacterium_parmentieri_IFB5619	Gammaproteobacteria	Environmental	Potato	tuber	https://doi.org/10.1186/s12864-018-5140-9
Pectobacterium	GCF_003992745.1	Pectobacterium parmentieri	IFB5427	-	Pectobacterium_parmentieri_IFB5427	Gammaproteobacteria	Environmental	Potato	tuber	https://doi.org/10.1186/s12864-018-5140-9
Pectobacterium	GCF_009931535.1	Pectobacterium parmentieri	HC	-	Pectobacterium_parmentieri_HC	Gammaproteobacteria	N/A	Potato	stem	N/A
Pectobacterium	GCF_016107025.1	Pectobacterium parmentieri	NY1712A	-	Pectobacterium_parmentieri_NY1712A	Gammaproteobacteria	N/A	Potato	N/A	N/A
Pectobacterium	GCF_016107035.1	Pectobacterium parmentieri	NY1722A	-	Pectobacterium_parmentieri_NY1722A	Gammaproteobacteria	N/A	Potato	N/A	https://doi.org/10.1094/PDIS-09-20-2089-RE
Pectobacterium	GCF_016107065.1	Pectobacterium parmentieri	NY1588A	-	Pectobacterium_parmentieri_NY1588A	Gammaproteobacteria	N/A	Potato	N/A	https://doi.org/10.1094/PDIS-09-20-2089-RE
Pectobacterium	GCF_016107085.1	Pectobacterium parmentieri	NY1587A	-	Pectobacterium_parmentieri_NY1587A	Gammaproteobacteria	N/A	Potato	N/A	https://doi.org/10.1094/PDIS-09-20-2089-RE
Pectobacterium	GCF_016107095.1	Pectobacterium parmentieri	NY1585A	-	Pectobacterium_parmentieri_NY1585A	Gammaproteobacteria	N/A	Potato	N/A	https://doi.org/10.1094/PDIS-09-20-2089-RE
Pectobacterium	GCF_016107125.1	Pectobacterium parmentieri	NY1548A	-	Pectobacterium_parmentieri_NY1548A	Gammaproteobacteria	N/A	Potato	N/A	https://doi.org/10.1094/PDIS-09-20-2089-RE
Pectobacterium	GCF_016107135.1	Pectobacterium parmentieri	NY1584A	-	Pectobacterium_parmentieri_NY1584A	Gammaproteobacteria	N/A	Potato	N/A	https://doi.org/10.1094/PDIS-09-20-2089-RE
Pectobacterium	GCF_016107165.1	Pectobacterium parmentieri	NY1540A	-	Pectobacterium_parmentieri_NY1540A	Gammaproteobacteria	N/A	Potato	N/A	https://doi.org/10.1094/PDIS-09-20-2089-RE
Pectobacterium	GCF_016107185.1	Pectobacterium parmentieri	NY1532B	-	Pectobacterium_parmentieri_NY1532B	Gammaproteobacteria	N/A	Potato	N/A	https://doi.org/10.1094/PDIS-09-20-2089-RE
Pectobacterium	GCF_016107195.1	Pectobacterium parmentieri	NY1533B	-	Pectobacterium_parmentieri_NY1533B	Gammaproteobacteria	N/A	Potato	N/A	https://doi.org/10.1094/PDIS-09-20-2089-RE
Pectobacterium	GCF_016126895.1	Pectobacterium parmentieri	WC19161	-	Pectobacterium_parmentieri_WC19161	Gammaproteobacteria	Agricultural	Potato	seed	N/A
Pectobacterium	GCF_016864935.1	Pectobacterium parmentieri	QK-5	-	Pectobacterium_parmentieri_QK-5	Gammaproteobacteria	Agricultural	Potato	N/A	N/A
Pectobacterium	GCF_016950275.1	Pectobacterium parmentieri	IPO:1955	-	Pectobacterium_parmentieri_IPO:1955	Gammaproteobacteria	Agricultural	N/A	N/A	N/A
Pectobacterium	GCF_004137785.1	Pectobacterium zantedeschiae	PC2	-	Pectobacterium_zantedeschiae_PC2	Gammaproteobacteria	Agricultural	Calla Lily	N/A	https://doi.org/10.1094/PDIS-05-17-0708-PDN
Pectobacterium	GCF_004137795.1	Pectobacterium zantedeschiae	9M	-	Pectobacterium_zantedeschiae_9M	Gammaproteobacteria	Agricultural	Arum Lilly	N/A	N/A
Pectobacterium	GCF_004137815.1	Pectobacterium zantedeschiae	2M	-	Pectobacterium_zantedeschiae_2M	Gammaproteobacteria	Agricultural	Arum Lilly	N/A	N/A
Pectobacterium	GCF_002288545.1	Pectobacterium polaris	NIBIO1392	-	Pectobacterium_polaris_NIBIO1392	Gammaproteobacteria	Agricultural	Potato	N/A	https://doi.org/10.1099/ijsem.0.002448
Pectobacterium	GCF_002307355.1	Pectobacterium polaris	NIBIO1006	-	Pectobacterium_polaris_NIBIO1006	Gammaproteobacteria	Agricultural	Potato	N/A	https://doi.org/10.1099/ijsem.0.002448
Pectobacterium	GCF_003121735.1	Pectobacterium polaris	SS28	-	Pectobacterium_polaris_SS28	Gammaproteobacteria	Agricultural	Potato	stem	N/A
Pectobacterium	GCF_003595035.1	Pectobacterium polaris	S4.16.03.2B	-	Pectobacterium_polaris_S4.16.03.2B	Gammaproteobacteria	N/A	Potato	N/A	N/A
Pectobacterium	GCF_003990525.1	Pectobacterium polaris	F109	-	Pectobacterium_polaris_F109	Gammaproteobacteria	Agricultural	Potato	N/A	N/A
Pectobacterium	GCF_009931575.1	Pectobacterium polaris	PZ1	-	Pectobacterium_polaris_PZ1	Gammaproteobacteria	N/A	Potato	N/A	https://doi.org/10.5423/ppj.ft.09.2021.0147
Pectobacterium	GCF_011378945.1	Pectobacterium polaris	WBC1	-	Pectobacterium_polaris_WBC1	Gammaproteobacteria	N/A	Chinese cabbage	N/A	N/A
Pectobacterium	GCF_011378965.1	Pectobacterium polaris	WBC6	-	Pectobacterium_polaris_WBC6	Gammaproteobacteria	N/A	Chinese cabbage	N/A	N/A
Pectobacterium	GCF_011378985.1	Pectobacterium polaris	WBC9	-	Pectobacterium_polaris_WBC9	Gammaproteobacteria	N/A	Chinese cabbage	N/A	N/A
Pectobacterium	GCF_011379045.1	Pectobacterium polaris	WBC11	-	Pectobacterium_polaris_WBC11	Gammaproteobacteria	N/A	Chinese cabbage	N/A	N/A
Pectobacterium	GCF_016949695.1	Pectobacterium polaris	IPO:4059NAK:253	-	Pectobacterium_polaris_IPO:4059NAK:253	Gammaproteobacteria	Agricultural	Potato	seed	N/A
Pectobacterium	GCF_016949935.1	Pectobacterium polaris	NAK:226	-	Pectobacterium_polaris_NAK:226	Gammaproteobacteria	Agricultural	Potato	seed	N/A
Pectobacterium	GCF_019426305.1	Pectobacterium polaris	A3	-	Pectobacterium_polaris_A3	Gammaproteobacteria	Agricultural	Cactus	N/A	N/A
Pectobacterium	GCF_902143335.1	Pectobacterium polaris	IPO_3842	-	Pectobacterium_polaris_IPO_3842	Gammaproteobacteria	N/A	N/A	N/A	N/A
Pectobacterium	GCF_902143345.1	Pectobacterium polaris	IPO_1606	-	Pectobacterium_polaris_IPO_1606	Gammaproteobacteria	N/A	N/A	N/A	N/A
Pectobacterium	GCF_902143355.1	Pectobacterium polaris	IPO_3720	-	Pectobacterium_polaris_IPO_3720	Gammaproteobacteria	N/A	N/A	N/A	N/A
Pectobacterium	GCF_902143365.1	Pectobacterium polaris	IPO_3841	-	Pectobacterium_polaris_IPO_3841	Gammaproteobacteria	N/A	N/A	N/A	N/A
Pectobacterium	GCF_902167255.1	Pectobacterium polaris	IPO_1948	-	Pectobacterium_polaris_IPO_1948	Gammaproteobacteria	N/A	N/A	N/A	N/A
Pectobacterium	GCF_001039065.1	Pectobacterium peruviense	UGC32	-	Pectobacterium_peruviense_UGC32	Gammaproteobacteria	Agricultural	Potato	N/A	https://doi.org/10.1128/genomea.00874-15
Pectobacterium	GCF_002847345.1	Pectobacterium peruviense	IFB5232	-	Pectobacterium_peruviense_IFB5232	Gammaproteobacteria	Agricultural	Potato	N/A	N/A
Pectobacterium	GCF_002847355.1	Pectobacterium peruviense	IFB5229	-	Pectobacterium_peruviense_IFB5229	Gammaproteobacteria	Agricultural	Potato	N/A	N/A
Pectobacterium	GCF_003312345.1	Pectobacterium peruviense	A97-S13-F16	-	Pectobacterium_peruviense_A97-S13-F16	Gammaproteobacteria	Environmental	N/A	N/A	N/A
Pectobacterium	GCF_003312355.1	Pectobacterium peruviense	A350-S18-N16	-	Pectobacterium_peruviense_A350-S18-N16	Gammaproteobacteria	Environmental	N/A	N/A	N/A
Pectobacterium	GCF_003028395.1	Pectobacterium punjabense	SS95	-	Pectobacterium_punjabense_SS95	Gammaproteobacteria	Agricultural	Potato	stem	N/A
Pectobacterium	GCF_016950155.1	Pectobacterium punjabense	IPO:3715SV1490b	-	Pectobacterium_punjabense_IPO:3715SV1490b	Gammaproteobacteria	Agricultural	Potato	N/A	N/A
Pectobacterium	GCF_018344415.1	Pectobacterium punjabense	P9A19a	-	Pectobacterium_punjabense_P9A19a	Gammaproteobacteria	N/A	Potato	N/A	N/A
Pectobacterium	GCF_018728555.1	Pectobacterium punjabense	RNS08.28	-	Pectobacterium_punjabense_RNS08.28	Gammaproteobacteria	Agricultural	Potato	N/A	N/A
Pectobacterium	GCF_003382565.2	Pectobacterium aquaticum	A212-S19-A16	-	Pectobacterium_aquaticum_A212-S19-A16	Gammaproteobacteria	Environmental	N/A	N/A	N/A
Pectobacterium	GCF_003382585.2	Pectobacterium aquaticum	A105-S21-F16	-	Pectobacterium_aquaticum_A105-S21-F16	Gammaproteobacteria	Environmental	N/A	N/A	N/A
Pectobacterium	GCF_003382595.2	Pectobacterium aquaticum	A104-S21-F16	-	Pectobacterium_aquaticum_A104-S21-F16	Gammaproteobacteria	Environmental	N/A	N/A	N/A
Pectobacterium	GCF_003382625.2	Pectobacterium aquaticum	A101-S19-F16	-	Pectobacterium_aquaticum_A101-S19-F16	Gammaproteobacteria	Environmental	N/A	N/A	N/A
Pectobacterium	GCF_003382645.2	Pectobacterium aquaticum	A35-S23-M15	-	Pectobacterium_aquaticum_A35-S23-M15	Gammaproteobacteria	Environmental	N/A	N/A	N/A
Pectobacterium	GCF_003382655.2	Pectobacterium aquaticum	A127-S21-F16	-	Pectobacterium_aquaticum_A127-S21-F16	Gammaproteobacteria	Environmental	N/A	N/A	N/A
Pectobacterium	GCF_016949085.1	Pectobacterium aquaticum	NAK:467	-	Pectobacterium_aquaticum_NAK:467	Gammaproteobacteria	Agricultural	N/A	N/A	N/A
Pectobacterium	GCF_005497185.1	Pectobacterium polonicum	DPMP315	-	Pectobacterium_polonicum_DPMP315	Gammaproteobacteria	Agricultural	Potato	N/A	https://doi.org/10.1099/ijsem.0.003387
Pectobacterium	GCF_002921205.1	Pectobacterium versatile	F018	-	Pectobacterium_versatile_F018	Gammaproteobacteria	Agricultural	Cabbage	N/A	N/A
Pectobacterium	GCF_002921235.2	Pectobacterium versatile	F131	-	Pectobacterium_versatile_F131	Gammaproteobacteria	Agricultural	Potato	N/A	N/A
Pectobacterium	GCF_002921275.1	Pectobacterium versatile	F135	-	Pectobacterium_versatile_F135	Gammaproteobacteria	Agricultural	Potato	N/A	N/A
Pectobacterium	GCF_002921285.1	Pectobacterium versatile	PB69	-	Pectobacterium_versatile_PB69	Gammaproteobacteria	Agricultural	Potato	N/A	N/A
Pectobacterium	GCF_002921295.1	Pectobacterium versatile	PB70	-	Pectobacterium_versatile_PB70	Gammaproteobacteria	Agricultural	Potato	N/A	N/A
Pectobacterium	GCF_002983505.1	Pectobacterium versatile	Ecc71	-	Pectobacterium_versatile_Ecc71	Gammaproteobacteria	Agricultural	Potato	N/A	N/A
Pectobacterium	GCF_003031305.1	Pectobacterium versatile	3-2	-	Pectobacterium_versatile_3-2	Gammaproteobacteria	Agricultural	Potato	N/A	N/A
Pectobacterium	GCF_003096475.1	Pectobacterium versatile	WS2152	-	Pectobacterium_versatile_WS2152	Gammaproteobacteria	Comparative Analysis	N/A	N/A	N/A
Pectobacterium	GCF_003121765.1	Pectobacterium versatile	SS96	-	Pectobacterium_versatile_SS96	Gammaproteobacteria	Agricultural	Potato	Stem	N/A
Pectobacterium	GCF_003402555.1	Pectobacterium versatile	RMIT1	-	Pectobacterium_versatile_RMIT1	Gammaproteobacteria	Agricultural	N/A	N/A	N/A
Pectobacterium	GCF_003571485.1	Pectobacterium versatile	SCC1	-	Pectobacterium_versatile_SCC1	Gammaproteobacteria	Agricultural	Potato	N/A	https://doi.org/10.1186/s40793-017-0301-z
Pectobacterium	GCF_003594995.1	Pectobacterium versatile	S4.16.03.3F	-	Pectobacterium_versatile_S4.16.03.3F	Gammaproteobacteria	N/A	Potato	N/A	N/A
Pectobacterium	GCF_003595065.1	Pectobacterium versatile	S4.16.03.3I	-	Pectobacterium_versatile_S4.16.03.3I	Gammaproteobacteria	N/A	Potato	N/A	N/A
Pectobacterium	GCF_003595135.1	Pectobacterium versatile	S4.16.03.3K	-	Pectobacterium_versatile_S4.16.03.3K	Gammaproteobacteria	N/A	Potato	N/A	N/A
Pectobacterium	GCF_003932035.1	Pectobacterium versatile	14A	-	Pectobacterium_versatile_14A	Gammaproteobacteria	Agricultural	Potato	N/A	N/A
Pectobacterium	GCF_003990505.1	Pectobacterium versatile	F16	-	Pectobacterium_versatile_F16	Gammaproteobacteria	Agricultural	Wild Cabbage	N/A	N/A
Pectobacterium	GCF_004296665.1	Pectobacterium versatile	CFBP1552	-	Pectobacterium_versatile_CFBP1552	Gammaproteobacteria	Environmental	N/A	N/A	https://doi.org/10.1099/ijsem.0.003611
Pectobacterium	GCF_004296675.1	Pectobacterium versatile	A75-S21-O15	-	Pectobacterium_versatile_A75-S21-O15	Gammaproteobacteria	Environmental	N/A	N/A	https://doi.org/10.1099/ijsem.0.003611
Pectobacterium	GCF_004296685.1	Pectobacterium versatile	CFBP6051	-	Pectobacterium_versatile_CFBP6051	Gammaproteobacteria	Environmental	N/A	N/A	https://doi.org/10.1099/ijsem.0.003611
Pectobacterium	GCF_004296715.1	Pectobacterium versatile	A67-S18-O15	-	Pectobacterium_versatile_A67-S18-O15	Gammaproteobacteria	Environmental	N/A	N/A	https://doi.org/10.1099/ijsem.0.003611
Pectobacterium	GCF_004296725.1	Pectobacterium versatile	A69-S13-O15	-	Pectobacterium_versatile_A69-S13-O15	Gammaproteobacteria	Environmental	N/A	N/A	https://doi.org/10.1099/ijsem.0.003611
Pectobacterium	GCF_004296765.1	Pectobacterium versatile	CFBP5663	-	Pectobacterium_versatile_CFBP5663	Gammaproteobacteria	Environmental	N/A	N/A	https://doi.org/10.1099/ijsem.0.003611
Pectobacterium	GCF_013449405.1	Pectobacterium versatile	CFBP1118	-	Pectobacterium_versatile_CFBP1118	Gammaproteobacteria	N/A	Wild Cabbage	stem	N/A
Pectobacterium	GCF_013449605.1	Pectobacterium versatile	CFBP6698	-	Pectobacterium_versatile_CFBP6698	Gammaproteobacteria	N/A	Wild Leek	Leaf	N/A
Pectobacterium	GCF_013449655.1	Pectobacterium versatile	CFBP5669	-	Pectobacterium_versatile_CFBP5669	Gammaproteobacteria	N/A	Primula Obconia	N/A	N/A
Pectobacterium	GCF_013449675.1	Pectobacterium versatile	CFBP5378	-	Pectobacterium_versatile_CFBP5378	Gammaproteobacteria	N/A	Potato	N/A	N/A
Pectobacterium	GCF_016949035.1	Pectobacterium versatile	NAK:94PCC:163	-	Pectobacterium_versatile_NAK:94PCC:163	Gammaproteobacteria	Agricultural	Potato	N/A	N/A
Pectobacterium	GCF_016949075.1	Pectobacterium versatile	IPO:0139NAK:93PCC:139	-	Pectobacterium_versatile_IPO:0139NAK:93PCC:139	Gammaproteobacteria	Agricultural	Potato	N/A	N/A
Pectobacterium	GCF_016949955.1	Pectobacterium versatile	NAK:227	-	Pectobacterium_versatile_NAK:227	Gammaproteobacteria	Agricultural	Potato	N/A	N/A
Pectobacterium	GCF_018094665.1	Pectobacterium versatile	NY1788A	-	Pectobacterium_versatile_NY1788A	Gammaproteobacteria	Agricultural	Potato	N/A	N/A
Pectobacterium	GCF_018094685.1	Pectobacterium versatile	NY1765A	-	Pectobacterium_versatile_NY1765A	Gammaproteobacteria	Agricultural	Potato	N/A	N/A
Pectobacterium	GCF_018094705.1	Pectobacterium versatile	NY1766A	-	Pectobacterium_versatile_NY1766A	Gammaproteobacteria	Agricultural	Potato	N/A	N/A
Pectobacterium	GCF_018094745.1	Pectobacterium versatile	NY1762B	-	Pectobacterium_versatile_NY1762B	Gammaproteobacteria	Agricultural	Potato	N/A	N/A
Pectobacterium	GCF_018095725.1	Pectobacterium versatile	NY1705A	-	Pectobacterium_versatile_NY1705A	Gammaproteobacteria	Agricultural	Potato	N/A	N/A
Pectobacterium	GCF_018095745.1	Pectobacterium versatile	NY1715C	-	Pectobacterium_versatile_NY1715C	Gammaproteobacteria	Agricultural	Potato	N/A	N/A
Pectobacterium	GCF_018095755.1	Pectobacterium versatile	NY1754A	-	Pectobacterium_versatile_NY1754A	Gammaproteobacteria	Agricultural	Potato	N/A	N/A
Pectobacterium	GCF_018095765.1	Pectobacterium versatile	NY1753B	-	Pectobacterium_versatile_NY1753B	Gammaproteobacteria	Agricultural	Potato	N/A	N/A
Pectobacterium	GCF_018219365.1	Pectobacterium versatile	DSM30169	-	Pectobacterium_versatile_DSM30169	Gammaproteobacteria	N/A	Cabbage	N/A	https://doi.org/10.1016/j.ympev.2021.107114
Pectobacterium	GCF_000803215.1	Pectobacterium fontis	M022	-	Pectobacterium_fontis_M022	Gammaproteobacteria	Environmental	N/A	N/A	https://doi.org/10.1128/genomea.01554-14
Pectobacterium	GCF_013449375.1	Pectobacterium spp	CFBP8739	-	Pectobacterium_spp_CFBP8739	Gammaproteobacteria	N/A	N/A	N/A	N/A
Pectobacterium	GCF_014946805.1	Pectobacterium spp	A113-S21-F16	-	Pectobacterium_spp_A113-S21-F16	Gammaproteobacteria	N/A	N/A	N/A	https://doi.org/10.1099/ijsem.0.005042
Pectobacterium	GCF_014946825.1	Pectobacterium spp	A398-S21-F17	-	Pectobacterium_spp_A398-S21-F17	Gammaproteobacteria	N/A	N/A	N/A	https://doi.org/10.1099/ijsem.0.005042
Pectobacterium	GCF_014946845.1	Pectobacterium spp	A411-S4-F17	-	Pectobacterium_spp_A411-S4-F17	Gammaproteobacteria	N/A	N/A	N/A	https://doi.org/10.1099/ijsem.0.005042
Pectobacterium	GCF_014946775.1	Pectobacterium spp	A477-S1-J17	-	Pectobacterium_spp_A477-S1-J17	Gammaproteobacteria	N/A	N/A	N/A	https://doi.org/10.1099/ijsem.0.005042
Pectobacterium	GCF_014946835.1	Pectobacterium spp	A535-S3-A17	-	Pectobacterium_spp_A535-S3-A17	Gammaproteobacteria	N/A	N/A	N/A	https://doi.org/10.1099/ijsem.0.005042
Pectobacterium	GCF_014946905.1	Pectobacterium spp	FL63-S17	-	Pectobacterium_spp_FL63-S17	Gammaproteobacteria	N/A	N/A	N/A	https://doi.org/10.1099/ijsem.0.005042
Pectobacterium	GCF_014946865.1	Pectobacterium spp	FL60-S17	-	Pectobacterium_spp_FL60-S17	Gammaproteobacteria	N/A	N/A	N/A	https://doi.org/10.1099/ijsem.0.005042
Pectobacterium	GCF_000749915.1	Pectobacterium parvum	NCPPB3395	-	Pectobacterium_parvum_NCPPB3395	Gammaproteobacteria	Agricultural	Potato	N/A	N/A
Pectobacterium	GCF_000808415.1	Pectobacterium parvum	Y1	-	Pectobacterium_parvum_Y1	Gammaproteobacteria	Agricultural	Chinese cabbage	Leaves	N/A
Pectobacterium	GCF_900195285.2	Pectobacterium parvum	s0421	-	Pectobacterium_parvum_s0421	Gammaproteobacteria	N/A	Potato	Stem	N/A
Pectobacterium	GCF_900195295.2	Pectobacterium parvum	s0416	-	Pectobacterium_parvum_s0416	Gammaproteobacteria	N/A	Potato	Stem	N/A
Dickeya	GCF_000784725.1	Dickeya chrysanthemi	L11	-	Dickeya_chrysanthemi_L11	Gammaproteobacteria	Environmental	N/A	N/A	N/A
Dickeya	GCF_019739115.1	Dickeya chrysanthemi	EC16	-	Dickeya_chrysanthemi_EC16	Gammaproteobacteria	Agricultural	Chrysanthemum x morifolium	N/A	N/A
Dickeya	GCF_014855505.1	Dickeya paradisiaca	A3967	-	Dickeya_paradisiaca_A3967	Gammaproteobacteria	Agricultural	Potato	N/A	N/A
Dickeya	GCF_000147055.1	Dickeya dadantii	3937	-	Dickeya_dadantii_3937	Gammaproteobacteria	N/A	N/A	N/A	https://doi.org/10.1128/jb.01513-10
Dickeya	GCF_001995275.1	Dickeya dadantii	CZ1501	-	Dickeya_dadantii_CZ1501	Gammaproteobacteria	N/A	Sweet potato	N/A	N/A
Dickeya	GCF_003049785.1	Dickeya dadantii	DSM18020	-	Dickeya_dadantii_DSM18020	Gammaproteobacteria	Agricultural	Pelargonium capitatum	N/A	N/A
Dickeya	GCF_009903315.1	Dickeya dadantii	BI3-1	-	Dickeya_dadantii_BI3-1	Gammaproteobacteria	Agricultural	Apple	N/A	N/A
Dickeya	GCF_013168455.1	Dickeya dadantii	Yana2-2	-	Dickeya_dadantii_Yana2-2	Gammaproteobacteria	Agricultural	peach	N/A	N/A
Dickeya	GCF_013168465.1	Dickeya dadantii	Housui2-1	-	Dickeya_dadantii_Housui2-1	Gammaproteobacteria	Agricultural	Japanese Pear	N/A	N/A
Dickeya	GCF_013168475.1	Dickeya dadantii	Kousui1-1	-	Dickeya_dadantii_Kousui1-1	Gammaproteobacteria	Agricultural	Japanese Pear	N/A	N/A
Dickeya	GCF_013168485.1	Dickeya dadantii	Aka1-1	-	Dickeya_dadantii_Aka1-1	Gammaproteobacteria	Agricultural	Peach	N/A	N/A
Dickeya	GCF_013168495.1	Dickeya dadantii	BI1-1	-	Dickeya_dadantii_BI1-1	Gammaproteobacteria	Agricultural	Apple	N/A	N/A
Dickeya	GCF_013168575.1	Dickeya dadantii	Kunimi-3	-	Dickeya_dadantii_Kunimi-3	Gammaproteobacteria	Agricultural	Peach	N/A	N/A
Dickeya	GCF_018904205.1	Dickeya dadantii	S3-1	-	Dickeya_dadantii_S3-1	Gammaproteobacteria	Agricultural	Lily	N/A	N/A
Dickeya	GCF_002906725.1	Dickeya dianthicola	DE440	-	Dickeya_dianthicola_DE440	Gammaproteobacteria	Agricultural	Potato	N/A	https://doi.org/10.1128/genomea.00115-18
Dickeya	GCF_002906735.1	Dickeya dianthicola	WV516	-	Dickeya_dianthicola_WV516	Gammaproteobacteria	Agricultural	Potato	N/A	https://doi.org/10.1128/genomea.00115-18
Dickeya	GCF_003121805.1	Dickeya dianthicola	SS70	-	Dickeya_dianthicola_SS70	Gammaproteobacteria	Agricultural	Potato	stem	N/A
Dickeya	GCF_003403135.1	Dickeya dianthicola	ME23	-	Dickeya_dianthicola_ME23	Gammaproteobacteria	Agricultural	Potato	N/A	N/A
Dickeya	GCF_003595005.1	Dickeya dianthicola	S4.16.03.LID	-	Dickeya_dianthicola_S4.16.03.LID	Gammaproteobacteria	N/A	Potato	N/A	N/A
Dickeya	GCF_003595075.1	Dickeya dianthicola	S4.16.03.P2.4	-	Dickeya_dianthicola_S4.16.03.P2.4	Gammaproteobacteria	N/A	Potato	N/A	N/A
Dickeya	GCF_009873515.1	Dickeya dianthicola	CFBP1888	-	Dickeya_dianthicola_CFBP1888	Gammaproteobacteria	N/A	Potato	N/A	N/A
Dickeya	GCF_009873535.1	Dickeya dianthicola	CFBP2015	-	Dickeya_dianthicola_CFBP2015	Gammaproteobacteria	N/A	Potato	N/A	N/A
Dickeya	GCF_009873565.1	Dickeya dianthicola	CFBP2982	-	Dickeya_dianthicola_CFBP2982	Gammaproteobacteria	N/A	Potato	N/A	N/A
Dickeya	GCF_009874285.1	Dickeya dianthicola	MIE34	-	Dickeya_dianthicola_MIE34	Gammaproteobacteria	N/A	Potato	N/A	N/A
Dickeya	GCF_009874325.1	Dickeya dianthicola	RNS11-47-1-1A	-	Dickeya_dianthicola_RNS11-47-1-1A	Gammaproteobacteria	N/A	Potato	N/A	N/A
Dickeya	GCF_014893095.1	Dickeya dianthicola	67-19	-	Dickeya_dianthicola_67-19	Gammaproteobacteria	Agricultural	N/A	N/A	N/A
Dickeya	GCF_016106685.1	Dickeya dianthicola	NY1760A	-	Dickeya_dianthicola_NY1760A	Gammaproteobacteria	Agricultural	Potato	N/A	https://doi.org/10.1094/PDIS-09-20-2089-RE
Dickeya	GCF_016106695.1	Dickeya dianthicola	NY1746A	-	Dickeya_dianthicola_NY1746A	Gammaproteobacteria	Agricultural	Potato	N/A	https://doi.org/10.1094/PDIS-09-20-2089-RE
Dickeya	GCF_016106715.1	Dickeya dianthicola	NY1785A	-	Dickeya_dianthicola_NY1785A	Gammaproteobacteria	Agricultural	Potato	N/A	N/A
Dickeya	GCF_016106725.1	Dickeya dianthicola	NY1758A	-	Dickeya_dianthicola_NY1758A	Gammaproteobacteria	Agricultural	Potato	N/A	N/A
Dickeya	GCF_016106785.1	Dickeya dianthicola	NY1719A	-	Dickeya_dianthicola_NY1719A	Gammaproteobacteria	Agricultural	Potato	N/A	N/A
Dickeya	GCF_016106795.1	Dickeya dianthicola	NY1578A	-	Dickeya_dianthicola_NY1578A	Gammaproteobacteria	Agricultural	Potato	N/A	N/A
Dickeya	GCF_016106805.1	Dickeya dianthicola	NY1713C	-	Dickeya_dianthicola_NY1713C	Gammaproteobacteria	Agricultural	Potato	N/A	N/A
Dickeya	GCF_016106815.1	Dickeya dianthicola	NY1559C	-	Dickeya_dianthicola_NY1559C	Gammaproteobacteria	Agricultural	Potato	N/A	N/A
Dickeya	GCF_016106855.1	Dickeya dianthicola	NY1562C	-	Dickeya_dianthicola_NY1562C	Gammaproteobacteria	Agricultural	Potato	N/A	N/A
Dickeya	GCF_016106885.1	Dickeya dianthicola	NY1558D	-	Dickeya_dianthicola_NY1558D	Gammaproteobacteria	Agricultural	Potato	N/A	N/A
Dickeya	GCF_016106895.1	Dickeya dianthicola	NY1547B	-	Dickeya_dianthicola_NY1547B	Gammaproteobacteria	Agricultural	Potato	N/A	N/A
Dickeya	GCF_016106925.1	Dickeya dianthicola	NY1538B	-	Dickeya_dianthicola_NY1538B	Gammaproteobacteria	Agricultural	Potato	N/A	N/A
Dickeya	GCF_016106935.1	Dickeya dianthicola	NY1557A	-	Dickeya_dianthicola_NY1557A	Gammaproteobacteria	Agricultural	Potato	N/A	N/A
Dickeya	GCF_016106945.1	Dickeya dianthicola	NY1556C	-	Dickeya_dianthicola_NY1556C	Gammaproteobacteria	Agricultural	Potato	N/A	N/A
Dickeya	GCF_016106985.1	Dickeya dianthicola	NY1536B	-	Dickeya_dianthicola_NY1536B	Gammaproteobacteria	Agricultural	Potato	N/A	N/A
Dickeya	GCF_016106995.1	Dickeya dianthicola	NY1528B	-	Dickeya_dianthicola_NY1528B	Gammaproteobacteria	Agricultural	Potato	N/A	N/A
Dickeya	GCF_018361045.1	Dickeya dianthicola	PA24	-	Dickeya_dianthicola_PA24	Gammaproteobacteria	Agricultural	Potato	N/A	N/A
Dickeya	GCF_018361065.1	Dickeya dianthicola	16SBJ16	-	Dickeya_dianthicola_16SBJ16	Gammaproteobacteria	Agricultural	Potato	N/A	N/A
Dickeya	GCF_018361085.1	Dickeya dianthicola	16ME22T	-	Dickeya_dianthicola_16ME22T	Gammaproteobacteria	Agricultural	Potato	N/A	N/A
Dickeya	GCF_018361105.1	Dickeya dianthicola	16ME21T	-	Dickeya_dianthicola_16ME21T	Gammaproteobacteria	Agricultural	Potato	N/A	N/A
Dickeya	GCF_018361125.1	Dickeya dianthicola	16MB01	-	Dickeya_dianthicola_16MB01	Gammaproteobacteria	Agricultural	Potato	N/A	N/A
Dickeya	GCF_018361145.1	Dickeya dianthicola	16MA15T	-	Dickeya_dianthicola_16MA15T	Gammaproteobacteria	Agricultural	Potato	N/A	N/A
Dickeya	GCF_018361165.1	Dickeya dianthicola	16LI04	-	Dickeya_dianthicola_16LI04	Gammaproteobacteria	Agricultural	Potato	N/A	N/A
Dickeya	GCF_018361185.1	Dickeya dianthicola	16LI02	-	Dickeya_dianthicola_16LI02	Gammaproteobacteria	Agricultural	Potato	N/A	N/A
Dickeya	GCF_018361205.1	Dickeya dianthicola	16LI01	-	Dickeya_dianthicola_16LI01	Gammaproteobacteria	Agricultural	Potato	N/A	N/A
Dickeya	GCF_018361225.1	Dickeya dianthicola	16JP05	-	Dickeya_dianthicola_16JP05	Gammaproteobacteria	Agricultural	Potato	N/A	N/A
Dickeya	GCF_018361245.1	Dickeya dianthicola	16JP03	-	Dickeya_dianthicola_16JP03	Gammaproteobacteria	Agricultural	Potato	N/A	N/A
Dickeya	GCF_018596235.1	Dickeya dianthicola	DDI_16NJ12	-	Dickeya_dianthicola_DDI_16NJ12	Gammaproteobacteria	Agricultural	Potato	N/A	https://doi.org/10.1094/PDIS-03-21-0587-RE
Dickeya	GCF_018596245.1	Dickeya dianthicola	DDI_16NJ11	-	Dickeya_dianthicola_DDI_16NJ11	Gammaproteobacteria	Agricultural	Potato	N/A	https://doi.org/10.1094/PDIS-03-21-0587-RE
Dickeya	GCF_018596255.1	Dickeya dianthicola	DDI_59W	-	Dickeya_dianthicola_DDI_59W	Gammaproteobacteria	Agricultural	Potato	N/A	https://doi.org/10.1094/PDIS-03-21-0587-RE
Dickeya	GCF_018596285.1	Dickeya dianthicola	DDI_16PA07	-	Dickeya_dianthicola_DDI_16PA07	Gammaproteobacteria	Agricultural	Potato	N/A	https://doi.org/10.1094/PDIS-03-21-0587-RE
Dickeya	GCF_018628895.1	Dickeya dianthicola	DDI_ME30	-	Dickeya_dianthicola_DDI_ME30	Gammaproteobacteria	Agricultural	Potato	N/A	https://doi.org/10.1094/PDIS-03-21-0587-RE
Dickeya	GCF_002887555.1	Dickeya zeae	MS2	-	Dickeya_zeae_MS2	Gammaproteobacteria	Agricultural	Banana	N/A	N/A
Dickeya	GCF_012278405.1	Dickeya zeae	EC2	-	Dickeya_zeae_EC2	Gammaproteobacteria	Agricultural	Oryza Sativa	N/A	N/A
Dickeya	GCF_012278555.1	Dickeya zeae	CE1	-	Dickeya_zeae_CE1	Gammaproteobacteria	Agricultural	N/A	N/A	N/A
Dickeya	GCF_012278555.1	Dickeya zeae	S31	-	Dickeya_zeae_S31	Gammaproteobacteria	Agricultural	N/A	N/A	N/A
Dickeya	GCF_019444095.1	Dickeya zeae	JZL7	-	Dickeya_zeae_JZL7	Gammaproteobacteria	Agricultural	Clivia	N/A	https://doi.org/10.1128/spectrum.01590-21
Dickeya	GCF_019464635.1	Dickeya zeae	PL65	-	Dickeya_zeae_PL65	Gammaproteobacteria	Agricultural	Taro	N/A	N/A
Dickeya	GCF_000023565.1	Dickeya chrysanthemi	Ech1591	-	Dickeya_chrysanthemi_Ech1591	Gammaproteobacteria	N/A	N/A	N/A	https://doi.org/10.1099/ijs.0.02791-0
Dickeya	GCF_000406205.1	Dickeya spp	NCPPB3274	-	Dickeya_spp_NCPPB3274	Gammaproteobacteria	Agricultural	N/A	N/A	https://doi.org/10.1128/genomea.00978-13
Dickeya	GCF_000406125.1	Dickeya poaceiphila	NCPPB569	-	Dickeya_poaceiphila_NCPPB569	Gammaproteobacteria	N/A	N/A	N/A	https://doi.org/10.1128/genomea.00978-13
Dickeya	GCF_000023545.1	Dickeya paradisiaca	Ech703	-	Dickeya_paradisiaca_Ech703	Gammaproteobacteria	N/A	N/A	N/A	N/A
Dickeya	GCF_000025065.1	Dickeya zeae	Ech586	-	Dickeya_zeae_Ech586	Gammaproteobacteria	N/A	N/A	N/A	N/A
Dickeya	GCF_000831935.2	Dickeya solani	IFB0099	-	Dickeya_solani_IFB0099	Gammaproteobacteria	Agricultural	Potato	N/A	https://doi.org/10.1128/genomea.00109-15
Dickeya	GCF_001401695.1	Dickeya solani	RNS07.7.3B	-	Dickeya_solani_RNS07.7.3B	Gammaproteobacteria	Agricultural	Potato	N/A	https://doi.org/10.1186/s12864-015-1997-z
Dickeya	GCF_001401705.1	Dickeya solani	RNS05.1.2A	-	Dickeya_solani_RNS05.1.2A	Gammaproteobacteria	Agricultural	Potato	N/A	https://doi.org/10.1186/s12864-015-1997-z
Dickeya	GCF_001417915.1	Dickeya solani	PPO9134	-	Dickeya_solani_PPO9134	Gammaproteobacteria	Agricultural	Potato	N/A	https://doi.org/10.1186/s12864-015-1997-z
Dickeya	GCF_001506125.1	Dickeya solani	PPO9019	-	Dickeya_solani_PPO9019	Gammaproteobacteria	Agricultural	Potato	N/A	https://doi.org/10.1186/s12864-015-1997-z
Dickeya	GCF_002924265.1	Dickeya solani	F012	-	Dickeya_solani_F012	Gammaproteobacteria	Agricultural	Potato	N/A	N/A
Dickeya	GCF_003600975.1	Dickeya solani	IFB_0221	-	Dickeya_solani_IFB_0221	Gammaproteobacteria	Agricultural	Potato	N/A	https://doi.org/10.3389/fmicb.2018.01940
Dickeya	GCF_003600995.1	Dickeya solani	IFB_0158	-	Dickeya_solani_IFB_0158	Gammaproteobacteria	Agricultural	Potato	N/A	https://doi.org/10.3389/fmicb.2018.01940
Dickeya	GCF_003718335.1	Dickeya solani	IFB0223	-	Dickeya_solani_IFB0223	Gammaproteobacteria	Agricultural	Potato	N/A	https://doi.org/10.3389/fmicb.2018.01940
Dickeya	GCF_009873555.1	Dickeya solani	M21a	-	Dickeya_solani_M21a	Gammaproteobacteria	N/A	Potato	N/A	N/A
Dickeya	GCF_009874305.1	Dickeya solani	MIE35	-	Dickeya_solani_MIE35	Gammaproteobacteria	N/A	Potato	N/A	N/A
Dickeya	GCF_009874395.1	Dickeya solani	Am3a	-	Dickeya_solani_Am3a	Gammaproteobacteria	N/A	Potato	N/A	N/A
Dickeya	GCF_009874405.1	Dickeya solani	Sp1a	-	Dickeya_solani_Sp1a	Gammaproteobacteria	N/A	Potato	N/A	N/A
Dickeya	GCF_009874415.1	Dickeya solani	RNS10-27-2A	-	Dickeya_solani_RNS10-27-2A	Gammaproteobacteria	N/A	Potato	N/A	N/A
Dickeya	GCF_013334125.1	Dickeya solani	IFB0167	-	Dickeya_solani_IFB0167	Gammaproteobacteria	Agricultural	Potato	N/A	N/A
Dickeya	GCF_013334145.1	Dickeya solani	IFB0231	-	Dickeya_solani_IFB0231	Gammaproteobacteria	Agricultural	Potato	N/A	N/A
Dickeya	GCF_013334185.1	Dickeya solani	IFB0421	-	Dickeya_solani_IFB0421	Gammaproteobacteria	Agricultural	Potato	N/A	N/A
Dickeya	GCF_013339795.1	Dickeya solani	IFB0212	-	Dickeya_solani_IFB0212	Gammaproteobacteria	Agricultural	Potato	N/A	N/A
Dickeya	GCF_013339815.1	Dickeya solani	IFB0311	-	Dickeya_solani_IFB0311	Gammaproteobacteria	Agricultural	Potato	N/A	N/A
Dickeya	GCF_013339875.1	Dickeya solani	IFB0695	-	Dickeya_solani_IFB0695	Gammaproteobacteria	Agricultural	Potato	N/A	N/A
Dickeya	GCF_014751545.1	Dickeya solani	D12	-	Dickeya_solani_D12	Gammaproteobacteria	Agricultural	Potato	N/A	N/A
Dickeya	GCF_016404885.1	Dickeya solani	CH9918-774	-	Dickeya_solani_CH9918-774	Gammaproteobacteria	N/A	Potato	N/A	N/A
Dickeya	GCF_016404895.1	Dickeya solani	CH05026	-	Dickeya_solani_CH05026	Gammaproteobacteria	N/A	Potato	N/A	N/A
Dickeya	GCF_016404925.1	Dickeya solani	CH07044	-	Dickeya_solani_CH07044	Gammaproteobacteria	N/A	Potato	N/A	N/A
Dickeya	GCF_016404945.1	Dickeya solani	CH9635-1	-	Dickeya_solani_CH9635-1	Gammaproteobacteria	N/A	Potato	N/A	N/A
Dickeya	GCF_017161585.1	Dickeya solani	IPO2019	-	Dickeya_solani_IPO2019	Gammaproteobacteria	N/A	Potato	N/A	N/A
Dickeya	GCF_000264075.1	Dickeya zeae	ZJU1202	-	Dickeya_zeae_ZJU1202	Gammaproteobacteria	Agricultural	Rice	Stem	https://doi.org/10.1128/jb.00819-12
Dickeya	GCF_000406045.1	Dickeya zeae	CSLRW192	-	Dickeya_zeae_CSLRW192	Gammaproteobacteria	Agricultural	N/A	N/A	https://doi.org/10.1128/genomea.00978-13
Dickeya	GCF_000365305.1	Dickeya dianthicola	NCPPB453	-	Dickeya_dianthicola_NCPPB453	Gammaproteobacteria	Agricultural	N/A	N/A	https://doi.org/10.1128/genomea.00087-12
Dickeya	GCF_000406105.1	Dickeya chrysanthemi	NCPPB402	-	Dickeya_chrysanthemi_NCPPB402	Gammaproteobacteria	Agricultural	N/A	N/A	https://doi.org/10.1128/genomea.00087-12
Dickeya	GCF_000365405.2	Dickeya dianthicola	NCPPB3534	-	Dickeya_dianthicola_NCPPB3534	Gammaproteobacteria	Agricultural	N/A	N/A	https://doi.org/10.1128/genomea.00087-12
Dickeya	GCF_000406065.1	Dickeya chrysanthemi	NCPPB516	-	Dickeya_chrysanthemi_NCPPB516	Gammaproteobacteria	Agricultural	N/A	N/A	https://doi.org/10.1128/genomea.00087-12
Dickeya	GCF_000406145.1	Dickeya dadantii	NCPPB898	-	Dickeya_dadantii_NCPPB898	Gammaproteobacteria	Agricultural	N/A	N/A	https://doi.org/10.1128/genomea.00087-12
Dickeya	GCF_000406165.1	Dickeya zeae	NCPPB2538	-	Dickeya_zeae_NCPPB2538	Gammaproteobacteria	Agricultural	N/A	N/A	https://doi.org/10.1128/genomea.00087-12
Dickeya	GCF_000406185.1	Dickeya dadantii subsp. dieffenbachiae	NCPPB2976	-	Dickeya_dadantii_subsp._dieffenbachiae_NCPPB2976	Gammaproteobacteria	Agricultural	N/A	N/A	https://doi.org/10.1128/genomea.00087-12
Dickeya	GCF_000406085.2	Dickeya spp	CSLRW240	-	Dickeya_spp_CSLRW240	Gammaproteobacteria	Agricultural	N/A	N/A	https://doi.org/10.1128/genomea.00978-13
Dickeya	GCF_000406305.1	Dickeya spp	MK7	-	Dickeya_spp_MK7	Gammaproteobacteria	Agricultural	N/A	N/A	https://doi.org/10.1128/genomea.00978-13
Dickeya	GCF_000406225.1	Dickeya zeae	NCPPB3531	-	Dickeya_zeae_NCPPB3531	Gammaproteobacteria	Agricultural	N/A	N/A	https://doi.org/10.1128/genomea.00978-13
Dickeya	GCF_000400525.1	Dickeya zeae	NCPPB3532	-	Dickeya_zeae_NCPPB3532	Gammaproteobacteria	Agricultural	N/A	N/A	https://doi.org/10.1128/genomea.00978-13
Dickeya	GCF_000406245.1	Dickeya chrysanthemi	NCPPB3533	-	Dickeya_chrysanthemi_NCPPB3533	Gammaproteobacteria	Agricultural	N/A	N/A	https://doi.org/10.1128/genomea.00978-13
Dickeya	GCF_000406265.1	Dickeya dadantii	NCPPB3537	-	Dickeya_dadantii_NCPPB3537	Gammaproteobacteria	Agricultural	N/A	N/A	https://doi.org/10.1128/genomea.00978-13
Dickeya	GCF_000400505.1	Dickeya paradisiaca	NCPPB2511	-	Dickeya_paradisiaca_NCPPB2511	Gammaproteobacteria	Agricultural	N/A	N/A	https://doi.org/10.1128/genomea.00978-13
Dickeya	GCF_000365285.1	Dickeya solani	MK10	-	Dickeya_solani_MK10	Gammaproteobacteria	Agricultural	N/A	N/A	https://doi.org/10.1128/genomea.00978-13
Dickeya	GCF_000365345.1	Dickeya solani	MK16	-	Dickeya_solani_MK16	Gammaproteobacteria	Agricultural	N/A	N/A	https://doi.org/10.1128/genomea.00978-13
Dickeya	GCF_000406325.1	Dickeya zeae	MK19	-	Dickeya_zeae_MK19	Gammaproteobacteria	Agricultural	N/A	N/A	https://doi.org/10.1128/genomea.00978-13
Dickeya	GCF_000430955.1	Dickeya dianthicola	IPO980	-	Dickeya_dianthicola_IPO980	Gammaproteobacteria	Agricultural	N/A	N/A	https://doi.org/10.1128/genomea.00978-13
Dickeya	GCF_000406285.1	Dickeya spp	DW0440	-	Dickeya_spp_DW0440	Gammaproteobacteria	Agricultural	N/A	N/A	https://doi.org/10.1128/genomea.00978-13
Dickeya	GCF_001644705.1	Dickeya solani	IPO2222	-	Dickeya_solani_IPO2222	Gammaproteobacteria	Agricultural	N/A	N/A	https://doi.org/10.1128/genomea.00978-13
Dickeya	GCF_000365365.1	Dickeya dianthicola	GBBC2039	-	Dickeya_dianthicola_GBBC2039	Gammaproteobacteria	Agricultural	N/A	N/A	https://doi.org/10.1128/genomea.00978-13
Dickeya	GCF_000400565.1	Dickeya solani	GBBC2040	-	Dickeya_solani_GBBC2040	Gammaproteobacteria	Agricultural	N/A	N/A	https://doi.org/10.1128/genomea.00978-13
Dickeya	GCF_002846975.1	Dickeya solani	Ds0432-1	-	Dickeya_solani_Ds0432-1	Gammaproteobacteria	Agricultural	Potato	Stem	N/A
Dickeya	GCF_000511285.2	Dickeya solani	RNS08.23.3.1.A	-	Dickeya_solani_RNS08.23.3.1.A	Gammaproteobacteria	Agricultural	Potato	N/A	https://doi.org/10.1186/s12864-015-1997-z
Dickeya	GCF_009372235.1	Dickeya oryzae	ZYY5	-	Dickeya_oryzae_ZYY5	Gammaproteobacteria	Agricultural	Rice	N/A	N/A
Dickeya	GCF_017897245.1	Dickeya oryzae	FVG03	-	Dickeya_oryzae_FVG03	Gammaproteobacteria	Agricultural	N/A	N/A	N/A
Dickeya	GCF_017897305.1	Dickeya oryzae	S20	-	Dickeya_oryzae_S20	Gammaproteobacteria	N/A	N/A	N/A	N/A
Dickeya	GCF_017897585.1	Dickeya oryzae	FVG08	-	Dickeya_oryzae_FVG08	Gammaproteobacteria	N/A	N/A	N/A	N/A
Dickeya	GCF_000975305.1	Dickeya dianthicola	RNS04.9	-	Dickeya_dianthicola_RNS04.9	Gammaproteobacteria	Environmental	Potato	N/A	https://doi.org/10.1128/genomea.00581-15
Dickeya	GCF_000404105.1	Dickeya zeae	DZ2Q	-	Dickeya_zeae_DZ2Q	Gammaproteobacteria	Agricultural	N/A	N/A	https://doi.org/10.1128/genomea.00905-13
Dickeya	GCF_000382585.1	Dickeya zeae	MS1	-	Dickeya_zeae_MS1	Gammaproteobacteria	Agricultural	Banana	N/A	https://doi.org/10.1128/genomea.00317-13
Dickeya	GCF_900095885.1	Dickeya aquatica	174/2	-	Dickeya_aquatica_174/2	Gammaproteobacteria	N/A	N/A	N/A	N/A
Dickeya	GCF_000816045.1	Dickeya zeae	EC1	-	Dickeya_zeae_EC1	Gammaproteobacteria	Agricultural	N/A	N/A	https://doi.org/10.1094/MPMI-04-13-0098-R
Dickeya	GCF_000784735.1	Dickeya undicola	2B12	-	Dickeya_undicola_2B12	Gammaproteobacteria	Environmental	N/A	N/A	https://doi.org/10.1128/genomea.01542-14
Dickeya	GCF_003725575.1	Dickeya undicola	FVG10-MFV-A16	-	Dickeya_undicola_FVG10-MFV-A16	Gammaproteobacteria	Environmental	N/A	N/A	N/A
Dickeya	GCF_003725615.1	Dickeya undicola	FVG1-MFV-O17	-	Dickeya_undicola_FVG1-MFV-O17	Gammaproteobacteria	Environmental	N/A	N/A	N/A
Dickeya	GCF_000758345.1	Dickeya fangzhongdai	ND14b	-	Dickeya_fangzhongdai_ND14b	Gammaproteobacteria	Environmental	N/A	N/A	N/A
Dickeya	GCF_000774065.1	Dickeya fangzhongdai	M074	-	Dickeya_fangzhongdai_M074	Gammaproteobacteria	Environmental	N/A	N/A	N/A
Dickeya	GCF_000803195.1	Dickeya fangzhongdai	M005	-	Dickeya_fangzhongdai_M005	Gammaproteobacteria	Environmental	N/A	N/A	N/A
Dickeya	GCF_001187965.2	Dickeya fangzhongdai	S1	-	Dickeya_fangzhongdai_S1	Gammaproteobacteria	Agricultural	Moth orchid	N/A	https://doi.org/10.1128/genomea.00973-15
Dickeya	GCF_001187975.2	Dickeya fangzhongdai	B16	-	Dickeya_fangzhongdai_B16	Gammaproteobacteria	Agricultural	Moth orchid	N/A	https://doi.org/10.1128/genomea.00973-15
Dickeya	GCF_002812485.1	Dickeya fangzhongdai	DSM101947	-	Dickeya_fangzhongdai_DSM101947	Gammaproteobacteria	Agricultural	N/A	N/A	N/A
Dickeya	GCF_003628775.1	Dickeya fangzhongdai	PA1	-	Dickeya_fangzhongdai_PA1	Gammaproteobacteria	Agricultural	Orchid	N/A	N/A
Dickeya	GCF_009873225.1	Dickeya fangzhongdai	AP6	-	Dickeya_fangzhongdai_AP6	Gammaproteobacteria	Agricultural	Onion	N/A	N/A
Dickeya	GCF_014642955.1	Dickeya fangzhongdai	CGMCC1.15464	-	Dickeya_fangzhongdai_CGMCC1.15464	Gammaproteobacteria	N/A	N/A	N/A	https://doi.org/10.1099/ijsem.0.003276
Dickeya	GCF_014854755.1	Dickeya fangzhongdai	LN1	-	Dickeya_fangzhongdai_LN1	Gammaproteobacteria	N/A	N/A	N/A	N/A
Dickeya	GCF_014854775.1	Dickeya fangzhongdai	QZH3	-	Dickeya_fangzhongdai_QZH3	Gammaproteobacteria	N/A	Pear	N/A	N/A
Dickeya	GCF_017656535.1	Dickeya fangzhongdai	908C	-	Dickeya_fangzhongdai_908C	Gammaproteobacteria	Agricultural	N/A	N/A	N/A
Dickeya	GCF_003049805.1	Dickeya spp	Secpp1600	-	Dickeya_spp_Secpp1600	Gammaproteobacteria	Agricultural	Radish	N/A	N/A
Dickeya	GCF_003934295.1	Dickeya lacustris	S29	-	Dickeya_lacustris_S29	Gammaproteobacteria	Environmental	N/A	N/A	N/A
Dickeya	GCF_007210685.1	Dickeya spp	ws52	-	Dickeya_spp_ws52	Gammaproteobacteria	Environmental	Tobacco	Stem	N/A
Dickeya	GCF_012273755.1	Dickeya spp	CFBP2040	-	Dickeya_spp_CFBP2040	Gammaproteobacteria	Agricultural	Guinea grass	N/A	N/A
Ralstonia	GCF_000710135.2	Ralstonia solanacearum	CFIA906	-	Ralstonia_solanacearum_CFIA906	Betaproteobacteria	Agricultural	Potato	N/A	https://doi.org/10.1128/genomea.00815-15
Ralstonia	GCF_000710695.1	Ralstonia solanacearum	NCPPB909	-	Ralstonia_solanacearum_NCPPB909	Betaproteobacteria	Agricultural	Potato	N/A	https://doi.org/10.1128/genomea.00815-15
Ralstonia	GCF_000749995.1	Ralstonia solanacearum	23-10BR	-	Ralstonia_solanacearum_23-10BR	Betaproteobacteria	Agricultural	Infected Plant	N/A	https://doi.org/10.1094/PHYTO-12-14-0373-R
Ralstonia	GCF_000750575.1	Ralstonia solanacearum	NCPPB282	-	Ralstonia_solanacearum_NCPPB282	Betaproteobacteria	Agricultural	Potato	Stem	https://doi.org/10.1094/PHYTO-12-14-0373-R
Ralstonia	GCF_000750585.1	Ralstonia solanacearum	POPS2	-	Ralstonia_solanacearum_POPS2	Betaproteobacteria	Agricultural	Infected Plant	N/A	https://doi.org/10.1094/PHYTO-12-14-0373-R
Ralstonia	GCF_000825785.1	Ralstonia solanacearum	B50	-	Ralstonia_solanacearum_B50	Betaproteobacteria	N/A	Banana	N/A	https://doi.org/10.1186/s12864-016-2413-z
Ralstonia	GCF_000825805.1	Ralstonia solanacearum	UW179	-	Ralstonia_solanacearum_UW179	Betaproteobacteria	N/A	Banana	N/A	https://doi.org/10.1186/s12864-016-2413-z
Ralstonia	GCF_000825825.1	Ralstonia solanacearum	CIP417	-	Ralstonia_solanacearum_CIP417	Betaproteobacteria	N/A	Banana	N/A	https://doi.org/10.1186/s12864-016-2413-z
Ralstonia	GCF_000825845.1	Ralstonia solanacearum	Grenada9-1	-	Ralstonia_solanacearum_Grenada9-1	Betaproteobacteria	N/A	Banana	N/A	https://doi.org/10.1186/s12864-016-2413-z
Ralstonia	GCF_000825865.1	Ralstonia solanacearum	UW163	-	Ralstonia_solanacearum_UW163	Betaproteobacteria	N/A	Plantain	N/A	https://doi.org/10.1186/s12864-016-2413-z
Ralstonia	GCF_000825885.1	Ralstonia solanacearum	CFBP6783	-	Ralstonia_solanacearum_CFBP6783	Betaproteobacteria	N/A	Heliconia	N/A	https://doi.org/10.1186/s12864-016-2413-z
Ralstonia	GCF_000825905.1	Ralstonia solanacearum	IBSBF1503	-	Ralstonia_solanacearum_IBSBF1503	Betaproteobacteria	N/A	Cucumber	N/A	https://doi.org/10.1186/s12864-016-2413-z
Ralstonia	GCF_000825925.1	Ralstonia solanacearum	CFBP1416	-	Ralstonia_solanacearum_CFBP1416	Betaproteobacteria	N/A	Plantain	N/A	https://doi.org/10.1186/s12864-016-2413-z
Ralstonia	GCF_001065525.1	Ralstonia solanacearum	58_RSOL	-	Ralstonia_solanacearum_58_RSOL	Betaproteobacteria	Medical	Human	N/A	https://doi.org/10.1371/journal.pgen.1005413
Ralstonia	GCF_001299555.1	Ralstonia solanacearum	UY031	-	Ralstonia_solanacearum_UY031	Betaproteobacteria	Agricultural	Potato	N/A	https://doi.org/10.1186/s12864-021-07457-w
Ralstonia	GCF_001373255.1	Ralstonia solanacearum	CFBP7014	-	Ralstonia_solanacearum_CFBP7014	Betaproteobacteria	N/A	Anthurium	N/A	https://doi.org/10.1186/s12864-016-2413-z
Ralstonia	GCF_001373275.1	Ralstonia solanacearum	IBSBF1900	-	Ralstonia_solanacearum_IBSBF1900	Betaproteobacteria	N/A	Banana	N/A	https://doi.org/10.1186/s12864-016-2413-z
Ralstonia	GCF_001373295.1	Ralstonia solanacearum	RS2	-	Ralstonia_solanacearum_RS2	Betaproteobacteria	N/A	Potato	N/A	https://doi.org/10.1186/s12864-016-2413-z
Ralstonia	GCF_001373315.1	Ralstonia solanacearum	UW181	-	Ralstonia_solanacearum_UW181	Betaproteobacteria	N/A	Plantain	N/A	https://doi.org/10.1186/s12864-016-2413-z
Ralstonia	GCF_001373335.1	Ralstonia solanacearum	CFBP3858	-	Ralstonia_solanacearum_CFBP3858	Betaproteobacteria	N/A	Potato	N/A	https://doi.org/10.1186/s12864-016-2413-z
Ralstonia	GCF_001484095.1	Ralstonia solanacearum	Rs-T02	-	Ralstonia_solanacearum_Rs-T02	Betaproteobacteria	Agricultural	Tomato	N/A	https://doi.org/10.1128/genomea.00241-16
Ralstonia	GCF_001586135.1	Ralstonia solanacearum	KACC10722	-	Ralstonia_solanacearum_KACC10722	Betaproteobacteria	Agricultural	Potato	N/A	https://doi.org/10.3389/fmicb.2020.00961
Ralstonia	GCF_001644795.1	Ralstonia solanacearum	CIP120	-	Ralstonia_solanacearum_CIP120	Betaproteobacteria	Agricultural	Potato	N/A	https://doi.org/10.3389/fpls.2017.01565
Ralstonia	GCF_001644805.1	Ralstonia solanacearum	P597	-	Ralstonia_solanacearum_P597	Betaproteobacteria	Agricultural	Tomato	N/A	https://doi.org/10.3389/fpls.2017.01565
Ralstonia	GCF_001644855.1	Ralstonia solanacearum	CFBP3059	-	Ralstonia_solanacearum_CFBP3059	Betaproteobacteria	Agricultural	Eggplant	N/A	https://doi.org/10.3389/fpls.2017.01565
Ralstonia	GCF_001644865.1	Ralstonia solanacearum	P781	-	Ralstonia_solanacearum_P781	Betaproteobacteria	Agricultural	Rocktrumpet	N/A	https://doi.org/10.3389/fpls.2017.01565
Ralstonia	GCF_001645725.1	Ralstonia solanacearum	UW757	-	Ralstonia_solanacearum_UW757	Betaproteobacteria	N/A	African Daisies	N/A	https://doi.org/10.3389/fpls.2017.01565
Ralstonia	GCF_001663415.1	Ralstonia solanacearum	YC40-M	-	Ralstonia_solanacearum_YC40-M	Betaproteobacteria	Agricultural	Kaempferia	N/A	https://doi.org/10.1099/mgen.0.000461
Ralstonia	GCF_001696845.1	Ralstonia solanacearum	UW491	-	Ralstonia_solanacearum_UW491	Betaproteobacteria	Medical	Potato	N/A	https://doi.org/10.1186/s12864-016-2413-z
Ralstonia	GCF_001696855.1	Ralstonia solanacearum	UW24	-	Ralstonia_solanacearum_UW24	Betaproteobacteria	Medical	Potato	N/A	https://doi.org/10.1128/jvi.01166-16
Ralstonia	GCF_001696865.1	Ralstonia solanacearum	UW365	-	Ralstonia_solanacearum_UW365	Betaproteobacteria	Medical	Potato	N/A	https://doi.org/10.1186/s12864-016-2413-z
Ralstonia	GCF_001696875.1	Ralstonia solanacearum	UW551	-	Ralstonia_solanacearum_UW551	Betaproteobacteria	Medical	Geranium	N/A	https://doi.org/10.1186/s12864-016-2413-z
Ralstonia	GCF_001708525.1	Ralstonia solanacearum	KACC10709	-	Ralstonia_solanacearum_KACC10709	Betaproteobacteria	Agricultural	Potato	N/A	N/A
Ralstonia	GCF_001854265.1	Ralstonia solanacearum	RD15	-	Ralstonia_solanacearum_RD15	Betaproteobacteria	Agricultural	Potato	N/A	N/A
Ralstonia	GCF_001870805.1	Ralstonia solanacearum	PSS1308	-	Ralstonia_solanacearum_PSS1308	Betaproteobacteria	Agricultural	Potato	N/A	N/A
Ralstonia	GCF_001870825.1	Ralstonia solanacearum	PSS190	-	Ralstonia_solanacearum_PSS190	Betaproteobacteria	Agricultural	Potato	N/A	N/A
Ralstonia	GCF_001876975.1	Ralstonia solanacearum	PSS216	-	Ralstonia_solanacearum_PSS216	Betaproteobacteria	Agricultural	Potato	N/A	N/A
Ralstonia	GCF_001876985.1	Ralstonia solanacearum	PSS4	-	Ralstonia_solanacearum_PSS4	Betaproteobacteria	Agricultural	Potato	N/A	N/A
Ralstonia	GCF_001891105.1	Ralstonia solanacearum	EP1	-	Ralstonia_solanacearum_EP1	Betaproteobacteria	Agricultural	Eggplant	N/A	N/A
Ralstonia	GCF_001901665.1	Ralstonia solanacearum	BBAC-C1	-	Ralstonia_solanacearum_BBAC-C1	Betaproteobacteria	N/A	Blueberry	N/A	N/A
Ralstonia	GCF_002029865.1	Ralstonia solanacearum	GEO_99	-	Ralstonia_solanacearum_GEO_99	Betaproteobacteria	Agricultural	pepper	N/A	N/A
Ralstonia	GCF_002029885.1	Ralstonia solanacearum	GEO_57	-	Ralstonia_solanacearum_GEO_57	Betaproteobacteria	Agricultural	Potato	N/A	N/A
Ralstonia	GCF_002029895.1	Ralstonia solanacearum	GEO_96	-	Ralstonia_solanacearum_GEO_96	Betaproteobacteria	Agricultural	Tomato	N/A	N/A
Ralstonia	GCF_002162015.1	Ralstonia solanacearum	SEPPX05	-	Ralstonia_solanacearum_SEPPX05	Betaproteobacteria	N/A	N/A	N/A	N/A
Ralstonia	GCF_002220465.1	Ralstonia solanacearum	CQPS-1	-	Ralstonia_solanacearum_CQPS-1	Betaproteobacteria	N/A	Tobacco	N/A	https://doi.org/10.3389/fmicb.2017.00974
Ralstonia	GCF_002251605.2	Ralstonia solanacearum	UW700	-	Ralstonia_solanacearum_UW700	Betaproteobacteria	Agricultural	Tomato	N/A	N/A
Ralstonia	GCF_002501565.1	Ralstonia solanacearum	RS488	-	Ralstonia_solanacearum_RS488	Betaproteobacteria	Agricultural	Tomato	N/A	N/A
Ralstonia	GCF_002549815.1	Ralstonia solanacearum	RS489	-	Ralstonia_solanacearum_RS489	Betaproteobacteria	Agricultural	Tomato	N/A	N/A
Ralstonia	GCF_002894285.1	Ralstonia solanacearum	RSCM	-	Ralstonia_solanacearum_RSCM	Betaproteobacteria	Agricultural	Winter Squash	N/A	N/A
Ralstonia	GCF_002894765.1	Ralstonia solanacearum	GEO_6	-	Ralstonia_solanacearum_GEO_6	Betaproteobacteria	Agricultural	Potato	N/A	N/A
Ralstonia	GCF_002894775.1	Ralstonia solanacearum	GEO_304	-	Ralstonia_solanacearum_GEO_304	Betaproteobacteria	Agricultural	Potato	N/A	N/A
Ralstonia	GCF_002894785.1	Ralstonia solanacearum	GEO_81	-	Ralstonia_solanacearum_GEO_81	Betaproteobacteria	Agricultural	Potato	N/A	N/A
Ralstonia	GCF_002894795.1	Ralstonia solanacearum	GEO_230	-	Ralstonia_solanacearum_GEO_230	Betaproteobacteria	Agricultural	Potato	N/A	N/A
Ralstonia	GCF_002894845.1	Ralstonia solanacearum	GEO_55	-	Ralstonia_solanacearum_GEO_55	Betaproteobacteria	Agricultural	Potato	N/A	N/A
Ralstonia	GCF_002930085.2	Ralstonia solanacearum	UTT-25	-	Ralstonia_solanacearum_UTT-25	Betaproteobacteria	Agricultural	Tomato	N/A	N/A
Ralstonia	GCF_003337165.1	Ralstonia solanacearum	P816	-	Ralstonia_solanacearum_P816	Betaproteobacteria	Agricultural	Blueberry	N/A	https://doi.org/10.1128/mra.01316-18
Ralstonia	GCF_003515145.1	Ralstonia solanacearum	T51	-	Ralstonia_solanacearum_T51	Betaproteobacteria	Agricultural	Potato	N/A	https://doi.org/10.5423/PPJ.FT.09.2017.0203
Ralstonia	GCF_003515165.1	Ralstonia solanacearum	T11	-	Ralstonia_solanacearum_T11	Betaproteobacteria	Agricultural	Potato	N/A	https://doi.org/10.5423/PPJ.FT.09.2017.0203
Ralstonia	GCF_003515185.1	Ralstonia solanacearum	SL3175	-	Ralstonia_solanacearum_SL3175	Betaproteobacteria	Agricultural	Potato	N/A	https://doi.org/10.5423/PPJ.FT.09.2017.0203
Ralstonia	GCF_003515205.1	Ralstonia solanacearum	SL3103	-	Ralstonia_solanacearum_SL3103	Betaproteobacteria	Agricultural	Potato	N/A	https://doi.org/10.5423/PPJ.FT.09.2017.0203
Ralstonia	GCF_003515225.1	Ralstonia solanacearum	SL2330	-	Ralstonia_solanacearum_SL2330	Betaproteobacteria	Agricultural	Potato	N/A	https://doi.org/10.5423/PPJ.FT.09.2017.0203
Ralstonia	GCF_003515245.1	Ralstonia solanacearum	T117	-	Ralstonia_solanacearum_T117	Betaproteobacteria	Agricultural	Potato	N/A	https://doi.org/10.5423/PPJ.FT.09.2017.0203
Ralstonia	GCF_003515265.1	Ralstonia solanacearum	T98	-	Ralstonia_solanacearum_T98	Betaproteobacteria	Agricultural	Potato	N/A	https://doi.org/10.5423/PPJ.FT.09.2017.0203
Ralstonia	GCF_003515285.1	Ralstonia solanacearum	T78	-	Ralstonia_solanacearum_T78	Betaproteobacteria	Agricultural	Potato	N/A	https://doi.org/10.5423/PPJ.FT.09.2017.0203
Ralstonia	GCF_003515345.1	Ralstonia solanacearum	SL3755	-	Ralstonia_solanacearum_SL3755	Betaproteobacteria	Agricultural	Potato	N/A	https://doi.org/10.5423/PPJ.FT.09.2017.0203
Ralstonia	GCF_003515365.1	Ralstonia solanacearum	SL3730	-	Ralstonia_solanacearum_SL3730	Betaproteobacteria	Agricultural	Potato	N/A	https://doi.org/10.5423/PPJ.FT.09.2017.0203
Ralstonia	GCF_003515405.1	Ralstonia solanacearum	SL2729	-	Ralstonia_solanacearum_SL2729	Betaproteobacteria	Agricultural	Potato	N/A	https://doi.org/10.5423/PPJ.FT.09.2017.0203
Ralstonia	GCF_003515425.1	Ralstonia solanacearum	SL2312	-	Ralstonia_solanacearum_SL2312	Betaproteobacteria	Agricultural	Potato	N/A	https://doi.org/10.5423/PPJ.FT.09.2017.0203
Ralstonia	GCF_003515445.1	Ralstonia solanacearum	SL2064	-	Ralstonia_solanacearum_SL2064	Betaproteobacteria	Agricultural	Potato	N/A	https://doi.org/10.5423/PPJ.FT.09.2017.0203
Ralstonia	GCF_003515485.1	Ralstonia solanacearum	T101	-	Ralstonia_solanacearum_T101	Betaproteobacteria	Agricultural	Potato	N/A	https://doi.org/10.5423/PPJ.FT.09.2017.0203
Ralstonia	GCF_003515505.1	Ralstonia solanacearum	T95	-	Ralstonia_solanacearum_T95	Betaproteobacteria	Agricultural	Potato	N/A	https://doi.org/10.5423/PPJ.FT.09.2017.0203
Ralstonia	GCF_003515525.1	Ralstonia solanacearum	T82	-	Ralstonia_solanacearum_T82	Betaproteobacteria	Agricultural	Potato	N/A	https://doi.org/10.5423/PPJ.FT.09.2017.0203
Ralstonia	GCF_003515545.1	Ralstonia solanacearum	T60	-	Ralstonia_solanacearum_T60	Betaproteobacteria	Agricultural	Potato	N/A	https://doi.org/10.5423/PPJ.FT.09.2017.0203
Ralstonia	GCF_003515565.1	Ralstonia solanacearum	T42	-	Ralstonia_solanacearum_T42	Betaproteobacteria	Agricultural	Potato	N/A	https://doi.org/10.5423/PPJ.FT.09.2017.0203
Ralstonia	GCF_003515585.1	Ralstonia solanacearum	SL3882	-	Ralstonia_solanacearum_SL3882	Betaproteobacteria	Agricultural	Potato	N/A	https://doi.org/10.5423/PPJ.FT.09.2017.0203
Ralstonia	GCF_003515605.1	Ralstonia solanacearum	SL3822	-	Ralstonia_solanacearum_SL3822	Betaproteobacteria	Agricultural	Potato	N/A	https://doi.org/10.5423/PPJ.FT.09.2017.0203
Ralstonia	GCF_003515625.1	Ralstonia solanacearum	SL3300	-	Ralstonia_solanacearum_SL3300	Betaproteobacteria	Agricultural	Potato	N/A	https://doi.org/10.5423/PPJ.FT.09.2017.0203
Ralstonia	GCF_003576005.1	Ralstonia solanacearum	P822	-	Ralstonia_solanacearum_P822	Betaproteobacteria	Agricultural	Blueberry	N/A	https://doi.org/10.1128/mra.01316-18
Ralstonia	GCF_003576625.1	Ralstonia solanacearum	P824	-	Ralstonia_solanacearum_P824	Betaproteobacteria	Agricultural	Blueberry	N/A	https://doi.org/10.1128/mra.01316-18
Ralstonia	GCF_003590585.2	Ralstonia solanacearum	IBSBF2570	-	Ralstonia_solanacearum_IBSBF2570	Betaproteobacteria	Agricultural	Banana	N/A	https://doi.org/10.1590/1678-4685-GMB-2020-0155
Ralstonia	GCF_003590605.1	Ralstonia solanacearum	IBSBF2571	-	Ralstonia_solanacearum_IBSBF2571	Betaproteobacteria	Agricultural	Banana	N/A	http://dx.doi.org/10.1094/PHYTO-12-13-0334-R
Ralstonia	GCF_003590625.2	Ralstonia solanacearum	SFC	-	Ralstonia_solanacearum_SFC	Betaproteobacteria	Agricultural	Banana	N/A	https://doi.org/10.1590/1678-4685-GMB-2020-0155
Ralstonia	GCF_003595325.1	Ralstonia solanacearum	T523	-	Ralstonia_solanacearum_T523	Betaproteobacteria	Agricultural	Tomato	N/A	https://doi.org/10.1128/mra.01048-18
Ralstonia	GCF_003612975.2	Ralstonia solanacearum	CRMRs218	-	Ralstonia_solanacearum_CRMRs218	Betaproteobacteria	Agricultural	Tomato	N/A	https://doi.org/10.1128/genomea.00982-17
Ralstonia	GCF_003860665.1	Ralstonia solanacearum	UA-1612	-	Ralstonia_solanacearum_UA-1612	Betaproteobacteria	Agricultural	Banana	N/A	https://doi.org/10.1111/ppa.13121
Ralstonia	GCF_003860685.1	Ralstonia solanacearum	UA-1611	-	Ralstonia_solanacearum_UA-1611	Betaproteobacteria	Agricultural	Banana	N/A	https://doi.org/10.1111/ppa.13121
Ralstonia	GCF_003860705.1	Ralstonia solanacearum	UA-1591	-	Ralstonia_solanacearum_UA-1591	Betaproteobacteria	Agricultural	Plantain	N/A	https://doi.org/10.1111/ppa.13121
Ralstonia	GCF_003860725.1	Ralstonia solanacearum	UA-1579	-	Ralstonia_solanacearum_UA-1579	Betaproteobacteria	Agricultural	Banana	N/A	https://doi.org/10.1111/ppa.13121
Ralstonia	GCF_003860745.1	Ralstonia solanacearum	UA-1617	-	Ralstonia_solanacearum_UA-1617	Betaproteobacteria	Agricultural	Plantain	N/A	https://doi.org/10.1111/ppa.13121
Ralstonia	GCF_003860765.1	Ralstonia solanacearum	UA-1609	-	Ralstonia_solanacearum_UA-1609	Betaproteobacteria	Agricultural	Banana	N/A	https://doi.org/10.1111/ppa.13121
Ralstonia	GCF_003999715.1	Ralstonia solanacearum	HA4-1	-	Ralstonia_solanacearum_HA4-1	Betaproteobacteria	Agricultural	Peanut (Arachis hypogaea)	N/A	N/A
Ralstonia	GCF_006088755.1	Ralstonia solanacearum	UW386	-	Ralstonia_solanacearum_UW386	Betaproteobacteria	Agricultural	Soil	N/A	N/A
Ralstonia	GCF_011290405.1	Ralstonia solanacearum	B2	-	Ralstonia_solanacearum_B2	Betaproteobacteria	Agricultural	Tobacco	N/A	N/A
Ralstonia	GCF_011290425.1	Ralstonia solanacearum	204	-	Ralstonia_solanacearum_204	Betaproteobacteria	Agricultural	Tobacco	N/A	N/A
Ralstonia	GCF_011290445.1	Ralstonia solanacearum	203	-	Ralstonia_solanacearum_203	Betaproteobacteria	Agricultural	Tobacco	N/A	N/A
Ralstonia	GCF_011290465.1	Ralstonia solanacearum	202	-	Ralstonia_solanacearum_202	Betaproteobacteria	Agricultural	Tobacco	N/A	N/A
Ralstonia	GCF_011420365.1	Ralstonia solanacearum	Pe_1	-	Ralstonia_solanacearum_Pe_1	Betaproteobacteria	Agricultural	Pepper	Leaf	https://doi.org/10.1099/mgen.0.000461
Ralstonia	GCF_012062465.1	Ralstonia solanacearum	Pe_3	-	Ralstonia_solanacearum_Pe_3	Betaproteobacteria	Agricultural	Pepper	Leaf	https://doi.org/10.1099/mgen.0.000461
Ralstonia	GCF_012062495.1	Ralstonia solanacearum	Pe_39	-	Ralstonia_solanacearum_Pe_39	Betaproteobacteria	Agricultural	Pepper	Leaf	https://doi.org/10.1099/mgen.0.000461
Ralstonia	GCF_012062505.1	Ralstonia solanacearum	Pe_27	-	Ralstonia_solanacearum_Pe_27	Betaproteobacteria	Agricultural	Pepper	Leaf	https://doi.org/10.1099/mgen.0.000461
Ralstonia	GCF_012062545.1	Ralstonia solanacearum	Pe_57	-	Ralstonia_solanacearum_Pe_57	Betaproteobacteria	Agricultural	Pepper	Leaf	https://doi.org/10.1099/mgen.0.000461
Ralstonia	GCF_012062585.1	Ralstonia solanacearum	Pe_2	-	Ralstonia_solanacearum_Pe_2	Betaproteobacteria	Agricultural	Pepper	Leaf	https://doi.org/10.1099/mgen.0.000461
Ralstonia	GCF_012062595.1	Ralstonia solanacearum	Pe_13	-	Ralstonia_solanacearum_Pe_13	Betaproteobacteria	Agricultural	Pepper	Leaf	https://doi.org/10.1099/mgen.0.000461
Ralstonia	GCF_012062605.1	Ralstonia solanacearum	Pe_9	-	Ralstonia_solanacearum_Pe_9	Betaproteobacteria	Agricultural	Pepper	Leaf	https://doi.org/10.1099/mgen.0.000461
Ralstonia	GCF_012062645.1	Ralstonia solanacearum	Pe_15	-	Ralstonia_solanacearum_Pe_15	Betaproteobacteria	Agricultural	Pepper	Leaf	https://doi.org/10.1099/mgen.0.000461
Ralstonia	GCF_012062655.1	Ralstonia solanacearum	Pe_4	-	Ralstonia_solanacearum_Pe_4	Betaproteobacteria	Agricultural	Pepper	Leaf	https://doi.org/10.1099/mgen.0.000461
Ralstonia	GCF_012062685.1	Ralstonia solanacearum	To_42	-	Ralstonia_solanacearum_To_42	Betaproteobacteria	Agricultural	Tomato	Leaf	https://doi.org/10.1099/mgen.0.000461
Ralstonia	GCF_012062695.1	Ralstonia solanacearum	To_63	-	Ralstonia_solanacearum_To_63	Betaproteobacteria	Agricultural	Tomato	Leaf	https://doi.org/10.1099/mgen.0.000461
Ralstonia	GCF_012062725.1	Ralstonia solanacearum	To_53	-	Ralstonia_solanacearum_To_53	Betaproteobacteria	Agricultural	Tomato	Leaf	https://doi.org/10.1099/mgen.0.000461
Ralstonia	GCF_012062745.1	Ralstonia solanacearum	To_36	-	Ralstonia_solanacearum_To_36	Betaproteobacteria	Agricultural	Tomato	Leaf	https://doi.org/10.1099/mgen.0.000461
Ralstonia	GCF_012062765.1	Ralstonia solanacearum	To_28	-	Ralstonia_solanacearum_To_28	Betaproteobacteria	Agricultural	Tomato	Leaf	https://doi.org/10.1099/mgen.0.000461
Ralstonia	GCF_012062775.1	Ralstonia solanacearum	To_22	-	Ralstonia_solanacearum_To_22	Betaproteobacteria	Agricultural	Tomato	Leaf	https://doi.org/10.1099/mgen.0.000461
Ralstonia	GCF_012062785.1	Ralstonia solanacearum	To_7	-	Ralstonia_solanacearum_To_7	Betaproteobacteria	Agricultural	Tomato	Leaf	https://doi.org/10.1099/mgen.0.000461
Ralstonia	GCF_012062825.1	Ralstonia solanacearum	To_1	-	Ralstonia_solanacearum_To_1	Betaproteobacteria	Agricultural	Tomato	Leaf	https://doi.org/10.1099/mgen.0.000461
Ralstonia	GCF_012271305.1	Ralstonia solanacearum	Pe_56	-	Ralstonia_solanacearum_Pe_56	Betaproteobacteria	Agricultural	Pepper	Leaf	https://doi.org/10.1099/mgen.0.000461
Ralstonia	GCF_012271315.1	Ralstonia solanacearum	Pe_61	-	Ralstonia_solanacearum_Pe_61	Betaproteobacteria	Agricultural	Pepper	Leaf	https://doi.org/10.1099/mgen.0.000461
Ralstonia	GCF_012271325.1	Ralstonia solanacearum	Pe_52	-	Ralstonia_solanacearum_Pe_52	Betaproteobacteria	Agricultural	Pepper	Leaf	https://doi.org/10.1099/mgen.0.000461
Ralstonia	GCF_012271355.1	Ralstonia solanacearum	Pe_51	-	Ralstonia_solanacearum_Pe_51	Betaproteobacteria	Agricultural	Pepper	Leaf	https://doi.org/10.1099/mgen.0.000461
Ralstonia	GCF_012271385.1	Ralstonia solanacearum	Pe_49	-	Ralstonia_solanacearum_Pe_49	Betaproteobacteria	Agricultural	Pepper	Leaf	https://doi.org/10.1099/mgen.0.000461
Ralstonia	GCF_012271415.1	Ralstonia solanacearum	Pe_45	-	Ralstonia_solanacearum_Pe_45	Betaproteobacteria	Agricultural	Pepper	Leaf	https://doi.org/10.1099/mgen.0.000461
Ralstonia	GCF_012271435.1	Ralstonia solanacearum	Pe_42	-	Ralstonia_solanacearum_Pe_42	Betaproteobacteria	Agricultural	Pepper	Leaf	https://doi.org/10.1099/mgen.0.000461
Ralstonia	GCF_012271445.1	Ralstonia solanacearum	Pe_30	-	Ralstonia_solanacearum_Pe_30	Betaproteobacteria	Agricultural	Pepper	Leaf	https://doi.org/10.1099/mgen.0.000461
Ralstonia	GCF_012271485.1	Ralstonia solanacearum	Pe_28	-	Ralstonia_solanacearum_Pe_28	Betaproteobacteria	Agricultural	Pepper	Leaf	https://doi.org/10.1099/mgen.0.000461
Ralstonia	GCF_012271495.1	Ralstonia solanacearum	Pe_26	-	Ralstonia_solanacearum_Pe_26	Betaproteobacteria	Agricultural	Pepper	Leaf	https://doi.org/10.1099/mgen.0.000461
Ralstonia	GCF_012271525.1	Ralstonia solanacearum	Pe_18	-	Ralstonia_solanacearum_Pe_18	Betaproteobacteria	Agricultural	Pepper	Leaf	https://doi.org/10.1099/mgen.0.000461
Ralstonia	GCF_012271545.1	Ralstonia solanacearum	Pe_24	-	Ralstonia_solanacearum_Pe_24	Betaproteobacteria	Agricultural	Pepper	Leaf	https://doi.org/10.1099/mgen.0.000461
Ralstonia	GCF_013306015.1	Ralstonia solanacearum	FJAT91.F50	-	Ralstonia_solanacearum_FJAT91.F50	Betaproteobacteria	N/A	Tomato	N/A	https://www.ncbi.nlm.nih.gov/bioproject/PRJNA622642/
Ralstonia	GCF_013306095.1	Ralstonia solanacearum	FJAT454.F1	-	Ralstonia_solanacearum_FJAT454.F1	Betaproteobacteria	N/A	Tomato	N/A	https://www.ncbi.nlm.nih.gov/bioproject/PRJNA622642/
Ralstonia	GCF_013306155.1	Ralstonia solanacearum	FJAT448.F50	-	Ralstonia_solanacearum_FJAT448.F50	Betaproteobacteria	N/A	Tomato	N/A	https://www.ncbi.nlm.nih.gov/bioproject/PRJNA622642/
Ralstonia	GCF_013306205.1	Ralstonia solanacearum	FJAT448.F1	-	Ralstonia_solanacearum_FJAT448.F1	Betaproteobacteria	N/A	Tomato	N/A	https://www.ncbi.nlm.nih.gov/bioproject/PRJNA622642/
Ralstonia	GCF_013306235.1	Ralstonia solanacearum	FJAT445.F50	-	Ralstonia_solanacearum_FJAT445.F50	Betaproteobacteria	N/A	Tomato	N/A	https://www.ncbi.nlm.nih.gov/bioproject/PRJNA622642/
Ralstonia	GCF_013306255.1	Ralstonia solanacearum	FJAT445.F1	-	Ralstonia_solanacearum_FJAT445.F1	Betaproteobacteria	N/A	Tomato	N/A	https://www.ncbi.nlm.nih.gov/bioproject/PRJNA622642/
Ralstonia	GCF_013306275.1	Ralstonia solanacearum	FJAT442.F50	-	Ralstonia_solanacearum_FJAT442.F50	Betaproteobacteria	N/A	Tomato	N/A	https://www.ncbi.nlm.nih.gov/bioproject/PRJNA622642/
Ralstonia	GCF_013306295.1	Ralstonia solanacearum	FJAT442.F1	-	Ralstonia_solanacearum_FJAT442.F1	Betaproteobacteria	N/A	Tomato	N/A	https://www.ncbi.nlm.nih.gov/bioproject/PRJNA622642/
Ralstonia	GCF_013306315.1	Ralstonia solanacearum	FJAT15353.F8	-	Ralstonia_solanacearum_FJAT15353.F8	Betaproteobacteria	N/A	Tomato	N/A	https://www.ncbi.nlm.nih.gov/bioproject/PRJNA622642/
Ralstonia	GCF_013306335.1	Ralstonia solanacearum	FJAT15353.F50	-	Ralstonia_solanacearum_FJAT15353.F50	Betaproteobacteria	N/A	Tomato	N/A	https://www.ncbi.nlm.nih.gov/bioproject/PRJNA622642/
Ralstonia	GCF_013306355.1	Ralstonia solanacearum	FJAT15353.F1	-	Ralstonia_solanacearum_FJAT15353.F1	Betaproteobacteria	N/A	Tomato	N/A	https://www.ncbi.nlm.nih.gov/bioproject/PRJNA622642/
Ralstonia	GCF_013306375.1	Ralstonia solanacearum	FJAT15340.F50	-	Ralstonia_solanacearum_FJAT15340.F50	Betaproteobacteria	N/A	Tomato	N/A	https://www.ncbi.nlm.nih.gov/bioproject/PRJNA622642/
Ralstonia	GCF_013306395.1	Ralstonia solanacearum	FJAT15340.F6	-	Ralstonia_solanacearum_FJAT15340.F6	Betaproteobacteria	N/A	Tomato	N/A	https://www.ncbi.nlm.nih.gov/bioproject/PRJNA622642/
Ralstonia	GCF_013306415.1	Ralstonia solanacearum	FJAT15340.F1	-	Ralstonia_solanacearum_FJAT15340.F1	Betaproteobacteria	N/A	Tomato	N/A	https://www.ncbi.nlm.nih.gov/bioproject/PRJNA622642/
Ralstonia	GCF_013306435.1	Ralstonia solanacearum	FJAT15304.F6	-	Ralstonia_solanacearum_FJAT15304.F6	Betaproteobacteria	N/A	Tomato	N/A	https://www.ncbi.nlm.nih.gov/bioproject/PRJNA622642/
Ralstonia	GCF_013306455.1	Ralstonia solanacearum	FJAT15304.F1	-	Ralstonia_solanacearum_FJAT15304.F1	Betaproteobacteria	N/A	Tomato	N/A	https://www.ncbi.nlm.nih.gov/bioproject/PRJNA622642/
Ralstonia	GCF_013306475.1	Ralstonia solanacearum	FJAT15304.F50	-	Ralstonia_solanacearum_FJAT15304.F50	Betaproteobacteria	N/A	Tomato	N/A	https://www.ncbi.nlm.nih.gov/bioproject/PRJNA622642/
Ralstonia	GCF_013306495.1	Ralstonia solanacearum	FJAT15252.F50	-	Ralstonia_solanacearum_FJAT15252.F50	Betaproteobacteria	N/A	Tomato	N/A	https://www.ncbi.nlm.nih.gov/bioproject/PRJNA622642/
Ralstonia	GCF_013306515.1	Ralstonia solanacearum	FJAT15252.F1	-	Ralstonia_solanacearum_FJAT15252.F1	Betaproteobacteria	N/A	Tomato	N/A	https://www.ncbi.nlm.nih.gov/bioproject/PRJNA622642/
Ralstonia	GCF_013306545.1	Ralstonia solanacearum	FJAT15249.F50	-	Ralstonia_solanacearum_FJAT15249.F50	Betaproteobacteria	N/A	Tomato	N/A	https://www.ncbi.nlm.nih.gov/bioproject/PRJNA622642/
Ralstonia	GCF_013306575.1	Ralstonia solanacearum	FJAT15249.F1	-	Ralstonia_solanacearum_FJAT15249.F1	Betaproteobacteria	N/A	Tomato	N/A	https://www.ncbi.nlm.nih.gov/bioproject/PRJNA622642/
Ralstonia	GCF_013306655.1	Ralstonia solanacearum	FJAT15244.F50	-	Ralstonia_solanacearum_FJAT15244.F50	Betaproteobacteria	N/A	Tomato	N/A	https://www.ncbi.nlm.nih.gov/bioproject/PRJNA622642/
Ralstonia	GCF_013306745.1	Ralstonia solanacearum	FJAT15244.F1	-	Ralstonia_solanacearum_FJAT15244.F1	Betaproteobacteria	N/A	Tomato	N/A	https://www.ncbi.nlm.nih.gov/bioproject/PRJNA622642/
Ralstonia	GCF_013306765.1	Ralstonia solanacearum	FJAT1463.F50	-	Ralstonia_solanacearum_FJAT1463.F50	Betaproteobacteria	N/A	Tomato	N/A	https://www.ncbi.nlm.nih.gov/bioproject/PRJNA622642/
Ralstonia	GCF_013306785.1	Ralstonia solanacearum	FJAT1458.F50	-	Ralstonia_solanacearum_FJAT1458.F50	Betaproteobacteria	N/A	Tomato	N/A	https://www.ncbi.nlm.nih.gov/bioproject/PRJNA622642/
Ralstonia	GCF_013306805.1	Ralstonia solanacearum	FJAT1463.F1	-	Ralstonia_solanacearum_FJAT1463.F1	Betaproteobacteria	N/A	Tomato	N/A	https://www.ncbi.nlm.nih.gov/bioproject/PRJNA622642/
Ralstonia	GCF_013306825.1	Ralstonia solanacearum	FJAT1458.F1	-	Ralstonia_solanacearum_FJAT1458.F1	Betaproteobacteria	N/A	Tomato	N/A	https://www.ncbi.nlm.nih.gov/bioproject/PRJNA622642/
Ralstonia	GCF_013306845.1	Ralstonia solanacearum	FJAT1452.F50	-	Ralstonia_solanacearum_FJAT1452.F50	Betaproteobacteria	N/A	Tomato	N/A	https://www.ncbi.nlm.nih.gov/bioproject/PRJNA622642/
Ralstonia	GCF_013306875.1	Ralstonia solanacearum	FJAT1452.F1	-	Ralstonia_solanacearum_FJAT1452.F1	Betaproteobacteria	N/A	Tomato	N/A	https://www.ncbi.nlm.nih.gov/bioproject/PRJNA622642/
Ralstonia	GCF_013306915.1	Ralstonia solanacearum	FJAT1303.F8	-	Ralstonia_solanacearum_FJAT1303.F8	Betaproteobacteria	N/A	Tomato	N/A	https://www.ncbi.nlm.nih.gov/bioproject/PRJNA622642/
Ralstonia	GCF_013306935.1	Ralstonia solanacearum	FJAT1303.F50	-	Ralstonia_solanacearum_FJAT1303.F50	Betaproteobacteria	N/A	Tomato	N/A	https://www.ncbi.nlm.nih.gov/bioproject/PRJNA622642/
Ralstonia	GCF_013306955.1	Ralstonia solanacearum	FJAT1303.F1	-	Ralstonia_solanacearum_FJAT1303.F1	Betaproteobacteria	N/A	Tomato	N/A	https://www.ncbi.nlm.nih.gov/bioproject/PRJNA622642/
Ralstonia	GCF_013359535.1	Ralstonia solanacearum	UW848	-	Ralstonia_solanacearum_UW848	Betaproteobacteria	Agricultural	Geranium	N/A	N/A
Ralstonia	GCF_013375715.1	Ralstonia solanacearum	FJAT91-F1	-	Ralstonia_solanacearum_FJAT91-F1	Betaproteobacteria	Agricultural	N/A	N/A	N/A
Ralstonia	GCF_013375735.1	Ralstonia solanacearum	FJAT91-F8	-	Ralstonia_solanacearum_FJAT91-F8	Betaproteobacteria	Agricultural	N/A	N/A	N/A
Ralstonia	GCF_013704765.1	Ralstonia solanacearum	FJAT15244-F8	-	Ralstonia_solanacearum_FJAT15244-F8	Betaproteobacteria	Agricultural	N/A	N/A	N/A
Ralstonia	GCF_014041975.1	Ralstonia solanacearum	YQ	-	Ralstonia_solanacearum_YQ	Betaproteobacteria	Agricultural	Horsetail Tree	N/A	N/A
Ralstonia	GCF_014210335.1	Ralstonia solanacearum	CCRMRs304	-	Ralstonia_solanacearum_CCRMRs304	Betaproteobacteria	Agricultural	Banana	N/A	https://doi.org/10.1590/1678-4685-GMB-2020-0172
Ralstonia	GCF_014210345.1	Ralstonia solanacearum	CCRMRsB7	-	Ralstonia_solanacearum_CCRMRsB7	Betaproteobacteria	Agricultural	Banana	N/A	https://doi.org/10.1590/1678-4685-GMB-2020-0172
Ralstonia	GCF_014210375.1	Ralstonia solanacearum	CCRMRs287	-	Ralstonia_solanacearum_CCRMRs287	Betaproteobacteria	Agricultural	Banana	N/A	https://doi.org/10.1590/1678-4685-GMB-2020-0172
Ralstonia	GCF_014210395.1	Ralstonia solanacearum	CCRMRs277	-	Ralstonia_solanacearum_CCRMRs277	Betaproteobacteria	Agricultural	Banana	N/A	https://doi.org/10.1590/1678-4685-GMB-2020-0172
Ralstonia	GCF_014490805.1	Ralstonia solanacearum	FJAT454.F50-1	-	Ralstonia_solanacearum_FJAT454.F50-1	Betaproteobacteria	Agricultural	Tomato	N/A	N/A
Ralstonia	GCF_014884685.1	Ralstonia solanacearum	RUN2474	-	Ralstonia_solanacearum_RUN2474	Betaproteobacteria	Agricultural	Potato	N/A	N/A
Ralstonia	GCF_014884705.1	Ralstonia solanacearum	RUN2279	-	Ralstonia_solanacearum_RUN2279	Betaproteobacteria	Agricultural	Potato	N/A	N/A
Ralstonia	GCF_014884725.1	Ralstonia solanacearum	UW763	-	Ralstonia_solanacearum_UW763	Betaproteobacteria	Agricultural	Tomato	N/A	N/A
Ralstonia	GCF_014884745.1	Ralstonia solanacearum	Rs5	-	Ralstonia_solanacearum_Rs5	Betaproteobacteria	Agricultural	Tomato	N/A	N/A
Ralstonia	GCF_015097935.1	Ralstonia solanacearum	MAFF211471	-	Ralstonia_solanacearum_MAFF211471	Betaproteobacteria	Agricultural	Ginger	N/A	https://doi.org/10.1128/mra.01298-22
Ralstonia	GCF_015098135.1	Ralstonia solanacearum	MAFF211479	-	Ralstonia_solanacearum_MAFF211479	Betaproteobacteria	Agricultural	Ginger	N/A	https://doi.org/10.1128/mra.01298-22
Ralstonia	GCF_015098255.1	Ralstonia solanacearum	MAFF211491	-	Ralstonia_solanacearum_MAFF211491	Betaproteobacteria	Agricultural	Ginger	N/A	https://doi.org/10.1128/mra.01298-22
Ralstonia	GCF_015098475.1	Ralstonia solanacearum	MAFF301560	-	Ralstonia_solanacearum_MAFF301560	Betaproteobacteria	Agricultural	Ginger	N/A	https://doi.org/10.1128/mra.01298-22
Ralstonia	GCF_015098595.1	Ralstonia solanacearum	MAFF241647	-	Ralstonia_solanacearum_MAFF241647	Betaproteobacteria	Agricultural	Ginger	N/A	https://doi.org/10.1128/mra.01298-22
Ralstonia	GCF_015098755.1	Ralstonia solanacearum	MAFF241648	-	Ralstonia_solanacearum_MAFF241648	Betaproteobacteria	Agricultural	Ginger	N/A	https://doi.org/10.1128/mra.01298-22
Ralstonia	GCF_015698345.1	Ralstonia solanacearum	MAFF211472	-	Ralstonia_solanacearum_MAFF211472	Betaproteobacteria	Agricultural	Ginger	N/A	https://doi.org/10.1128/mra.01303-20
Ralstonia	GCF_015698385.1	Ralstonia solanacearum	MAFF311693	-	Ralstonia_solanacearum_MAFF311693	Betaproteobacteria	Agricultural	Curcuma aromatica	N/A	https://doi.org/10.1128/mra.01303-20
Ralstonia	GCF_015910635.1	Ralstonia solanacearum	NCPPB3985	-	Ralstonia_solanacearum_NCPPB3985	Betaproteobacteria	Agricultural	Eggplant	N/A	N/A
Ralstonia	GCF_015910705.1	Ralstonia solanacearum	NCPPB325	-	Ralstonia_solanacearum_NCPPB325	Betaproteobacteria	Agricultural	Tomato	N/A	N/A
Ralstonia	GCF_015910755.1	Ralstonia solanacearum	IPO0715	-	Ralstonia_solanacearum_IPO0715	Betaproteobacteria	Agricultural	Potato	N/A	N/A
Ralstonia	GCF_015910775.1	Ralstonia solanacearum	PD445	-	Ralstonia_solanacearum_PD445	Betaproteobacteria	Agricultural	Potato	N/A	N/A
Ralstonia	GCF_015910785.1	Ralstonia solanacearum	IPO0738	-	Ralstonia_solanacearum_IPO0738	Betaproteobacteria	Agricultural	Potato	N/A	https://doi.org/10.1007/s10658-020-02190-8
Ralstonia	GCF_015910795.1	Ralstonia solanacearum	PD141	-	Ralstonia_solanacearum_PD141	Betaproteobacteria	Agricultural	Tomato	N/A	https://doi.org/10.1007/s10658-020-02190-8
Ralstonia	GCF_015910825.1	Ralstonia solanacearum	PD2762	-	Ralstonia_solanacearum_PD2762	Betaproteobacteria	Agricultural	Potato	N/A	https://doi.org/10.1007/s10658-020-02190-8
Ralstonia	GCF_015910855.1	Ralstonia solanacearum	PD1447	-	Ralstonia_solanacearum_PD1447	Betaproteobacteria	Agricultural	Banana	N/A	https://doi.org/10.1007/s10658-020-02190-8
Ralstonia	GCF_015910875.1	Ralstonia solanacearum	PD1414	-	Ralstonia_solanacearum_PD1414	Betaproteobacteria	Agricultural	Potato	N/A	https://doi.org/10.1007/s10658-020-02190-8
Ralstonia	GCF_015910885.1	Ralstonia solanacearum	PD1446	-	Ralstonia_solanacearum_PD1446	Betaproteobacteria	Agricultural	Lobster Claw	N/A	https://doi.org/10.1007/s10658-020-02190-8
Ralstonia	GCF_015910915.1	Ralstonia solanacearum	PD511	-	Ralstonia_solanacearum_PD511	Betaproteobacteria	Agricultural	Tomato	N/A	https://doi.org/10.1007/s10658-020-02190-8
Ralstonia	GCF_015910925.1	Ralstonia solanacearum	PD134	-	Ralstonia_solanacearum_PD134	Betaproteobacteria	Agricultural	Potato	N/A	https://doi.org/10.1007/s10658-020-02190-8
Ralstonia	GCF_015910965.1	Ralstonia solanacearum	NAK7	-	Ralstonia_solanacearum_NAK7	Betaproteobacteria	Agricultural	Potato	N/A	https://doi.org/10.1007/s10658-020-02190-8
Ralstonia	GCF_015911015.1	Ralstonia solanacearum	NAK216	-	Ralstonia_solanacearum_NAK216	Betaproteobacteria	Agricultural	N/A	N/A	https://doi.org/11.1007/s10658-020-02190-8
Ralstonia	GCF_015911025.1	Ralstonia solanacearum	NAK214	-	Ralstonia_solanacearum_NAK214	Betaproteobacteria	Agricultural	N/A	N/A	https://doi.org/11.1007/s10658-020-02190-8
Ralstonia	GCF_015911055.1	Ralstonia solanacearum	NAK204	-	Ralstonia_solanacearum_NAK204	Betaproteobacteria	Agricultural	N/A	N/A	https://doi.org/11.1007/s10658-020-02190-8
Ralstonia	GCF_015911065.1	Ralstonia solanacearum	NAK215	-	Ralstonia_solanacearum_NAK215	Betaproteobacteria	Agricultural	N/A	N/A	https://doi.org/11.1007/s10658-020-02190-8
Ralstonia	GCF_015911075.1	Ralstonia solanacearum	NAK213	-	Ralstonia_solanacearum_NAK213	Betaproteobacteria	Agricultural	N/A	N/A	https://doi.org/11.1007/s10658-020-02190-8
Ralstonia	GCF_015911095.1	Ralstonia solanacearum	NAK210	-	Ralstonia_solanacearum_NAK210	Betaproteobacteria	Agricultural	N/A	N/A	https://doi.org/11.1007/s10658-020-02190-8
Ralstonia	GCF_015911115.1	Ralstonia solanacearum	NAK202	-	Ralstonia_solanacearum_NAK202	Betaproteobacteria	Agricultural	N/A	N/A	https://doi.org/11.1007/s10658-020-02190-8
Ralstonia	GCF_015911155.1	Ralstonia solanacearum	NAK201	-	Ralstonia_solanacearum_NAK201	Betaproteobacteria	Agricultural	N/A	N/A	https://doi.org/11.1007/s10658-020-02190-8
Ralstonia	GCF_015911165.1	Ralstonia solanacearum	NAK199	-	Ralstonia_solanacearum_NAK199	Betaproteobacteria	Agricultural	N/A	N/A	https://doi.org/11.1007/s10658-020-02190-8
Ralstonia	GCF_015911195.1	Ralstonia solanacearum	NAK180	-	Ralstonia_solanacearum_NAK180	Betaproteobacteria	Agricultural	N/A	N/A	https://doi.org/11.1007/s10658-020-02190-8
Ralstonia	GCF_015911205.1	Ralstonia solanacearum	NAK198	-	Ralstonia_solanacearum_NAK198	Betaproteobacteria	Agricultural	N/A	N/A	https://doi.org/11.1007/s10658-020-02190-8
Ralstonia	GCF_015911215.1	Ralstonia solanacearum	NAK170	-	Ralstonia_solanacearum_NAK170	Betaproteobacteria	Agricultural	N/A	N/A	https://doi.org/11.1007/s10658-020-02190-8
Ralstonia	GCF_015911255.1	Ralstonia solanacearum	NAK164	-	Ralstonia_solanacearum_NAK164	Betaproteobacteria	Agricultural	N/A	N/A	https://doi.org/11.1007/s10658-020-02190-8
Ralstonia	GCF_015911275.1	Ralstonia solanacearum	NAK166	-	Ralstonia_solanacearum_NAK166	Betaproteobacteria	Agricultural	N/A	N/A	https://doi.org/11.1007/s10658-020-02190-8
Ralstonia	GCF_015911295.1	Ralstonia solanacearum	NAK163	-	Ralstonia_solanacearum_NAK163	Betaproteobacteria	Agricultural	N/A	N/A	https://doi.org/11.1007/s10658-020-02190-8
Ralstonia	GCF_015911305.1	Ralstonia solanacearum	NAK162	-	Ralstonia_solanacearum_NAK162	Betaproteobacteria	Agricultural	N/A	N/A	https://doi.org/11.1007/s10658-020-02190-8
Ralstonia	GCF_015911355.1	Ralstonia solanacearum	NAK161	-	Ralstonia_solanacearum_NAK161	Betaproteobacteria	Agricultural	N/A	N/A	https://doi.org/11.1007/s10658-020-02190-8
Ralstonia	GCF_015911395.1	Ralstonia solanacearum	NAK159	-	Ralstonia_solanacearum_NAK159	Betaproteobacteria	Agricultural	N/A	N/A	https://doi.org/11.1007/s10658-020-02190-8
Ralstonia	GCF_015911405.1	Ralstonia solanacearum	PD4321	-	Ralstonia_solanacearum_PD4321	Betaproteobacteria	Agricultural	Pursley	N/A	https://doi.org/11.1007/s10658-020-02190-8
Ralstonia	GCF_015911415.1	Ralstonia solanacearum	PD4124	-	Ralstonia_solanacearum_PD4124	Betaproteobacteria	Agricultural	Garden Feranium	N/A	https://doi.org/11.1007/s10658-020-02190-8
Ralstonia	GCF_015911455.1	Ralstonia solanacearum	PD3668	-	Ralstonia_solanacearum_PD3668	Betaproteobacteria	Agricultural	Black Nightshade	N/A	https://doi.org/11.1007/s10658-020-02190-8
Ralstonia	GCF_015911465.1	Ralstonia solanacearum	PD4027	-	Ralstonia_solanacearum_PD4027	Betaproteobacteria	Agricultural	Geranium	N/A	https://doi.org/11.1007/s10658-020-02190-9
Ralstonia	GCF_015911515.1	Ralstonia solanacearum	PD3270	-	Ralstonia_solanacearum_PD3270	Betaproteobacteria	Agricultural	Potato	N/A	https://doi.org/11.1007/s10658-020-02190-10
Ralstonia	GCF_015911555.1	Ralstonia solanacearum	PD3223	-	Ralstonia_solanacearum_PD3223	Betaproteobacteria	Agricultural	Tomato	N/A	https://doi.org/11.1007/s10658-020-02190-11
Ralstonia	GCF_015911565.1	Ralstonia solanacearum	PD3269	-	Ralstonia_solanacearum_PD3269	Betaproteobacteria	Agricultural	Potato	N/A	https://doi.org/11.1007/s10658-020-02190-12
Ralstonia	GCF_015911585.1	Ralstonia solanacearum	PD:3222	-	Ralstonia_solanacearum_PD:3222	Betaproteobacteria	Agricultural	Painter's-palette	N/A	https://doi.org/11.1007/s10658-020-02190-13
Ralstonia	GCF_015911625.1	Ralstonia solanacearum	PD:3203	-	Ralstonia_solanacearum_PD:3203	Betaproteobacteria	Agricultural	Tomato	N/A	https://doi.org/11.1007/s10658-020-02190-14
Ralstonia	GCF_015911675.1	Ralstonia solanacearum	PD:3121	-	Ralstonia_solanacearum_PD:3121	Betaproteobacteria	Agricultural	Water	N/A	https://doi.org/11.1007/s10658-020-02190-15
Ralstonia	GCF_015911685.1	Ralstonia solanacearum	PD:3115	-	Ralstonia_solanacearum_PD:3115	Betaproteobacteria	Agricultural	Soil	N/A	https://doi.org/11.1007/s10658-020-02190-16
Ralstonia	GCF_015911715.1	Ralstonia solanacearum	PD:3049	-	Ralstonia_solanacearum_PD:3049	Betaproteobacteria	Agricultural	Water	N/A	https://doi.org/11.1007/s10658-020-02190-17
Ralstonia	GCF_015911725.1	Ralstonia solanacearum	PD:2625	-	Ralstonia_solanacearum_PD:2625	Betaproteobacteria	Agricultural	Potato	N/A	https://doi.org/11.1007/s10658-020-02190-18
Ralstonia	GCF_015911775.1	Ralstonia solanacearum	IPO:3731	-	Ralstonia_solanacearum_IPO:3731	Betaproteobacteria	Agricultural	Geranium	N/A	https://doi.org/11.1007/s10658-020-02190-19
Ralstonia	GCF_015911785.1	Ralstonia solanacearum	PD:441	-	Ralstonia_solanacearum_PD:441	Betaproteobacteria	Agricultural	Potato	N/A	https://doi.org/11.1007/s10658-020-02190-20
Ralstonia	GCF_015911795.1	Ralstonia solanacearum	IPO:1828	-	Ralstonia_solanacearum_IPO:1828	Betaproteobacteria	Agricultural	Potato	N/A	https://doi.org/11.1007/s10658-020-02190-21
Ralstonia	GCF_015911835.1	Ralstonia solanacearum	IPO:1808	-	Ralstonia_solanacearum_IPO:1808	Betaproteobacteria	Agricultural	Potato	N/A	https://doi.org/11.1007/s10658-020-02190-22
Ralstonia	GCF_015911845.1	Ralstonia solanacearum	IPO:1809	-	Ralstonia_solanacearum_IPO:1809	Betaproteobacteria	Agricultural	Soil	N/A	https://doi.org/11.1007/s10658-020-02190-23
Ralstonia	GCF_015911875.1	Ralstonia solanacearum	IPO:1805	-	Ralstonia_solanacearum_IPO:1805	Betaproteobacteria	Agricultural	Black Nightshade	N/A	https://doi.org/11.1007/s10658-020-02190-24
Ralstonia	GCF_015911895.1	Ralstonia solanacearum	IPO:1804	-	Ralstonia_solanacearum_IPO:1804	Betaproteobacteria	Agricultural	Soil	N/A	https://doi.org/11.1007/s10658-020-02190-25
Ralstonia	GCF_015911905.1	Ralstonia solanacearum	IPO:1806	-	Ralstonia_solanacearum_IPO:1806	Betaproteobacteria	Agricultural	Black Nightshade	N/A	https://doi.org/11.1007/s10658-020-02190-26
Ralstonia	GCF_015911935.1	Ralstonia solanacearum	IPO:1752	-	Ralstonia_solanacearum_IPO:1752	Betaproteobacteria	Agricultural	Eggplant	N/A	https://doi.org/11.1007/s10658-020-02190-27
Ralstonia	GCF_015911945.1	Ralstonia solanacearum	CFBP:3581	-	Ralstonia_solanacearum_CFBP:3581	Betaproteobacteria	Agricultural	Tomato	N/A	https://doi.org/11.1007/s10658-020-02190-28
Ralstonia	GCF_015911975.1	Ralstonia solanacearum	IPO:1750	-	Ralstonia_solanacearum_IPO:1750	Betaproteobacteria	Agricultural	Tomato	N/A	https://doi.org/11.1007/s10658-020-02190-29
Ralstonia	GCF_015911985.1	Ralstonia solanacearum	PD:2942	-	Ralstonia_solanacearum_PD:2942	Betaproteobacteria	Agricultural	Potato	N/A	https://doi.org/11.1007/s10658-020-02190-30
Ralstonia	GCF_015912005.1	Ralstonia solanacearum	PD:2941	-	Ralstonia_solanacearum_PD:2941	Betaproteobacteria	Agricultural	Potato	N/A	https://doi.org/11.1007/s10658-020-02190-31
Ralstonia	GCF_015912035.1	Ralstonia solanacearum	PD:2940	-	Ralstonia_solanacearum_PD:2940	Betaproteobacteria	Agricultural	Banasna	N/A	https://doi.org/11.1007/s10658-020-02190-32
Ralstonia	GCF_015912065.1	Ralstonia solanacearum	PD:1445	-	Ralstonia_solanacearum_PD:1445	Betaproteobacteria	Agricultural	Potato	N/A	https://doi.org/11.1007/s10658-020-02190-33
Ralstonia	GCF_015912085.1	Ralstonia solanacearum	PD:1260	-	Ralstonia_solanacearum_PD:1260	Betaproteobacteria	Agricultural	Potato	N/A	https://doi.org/11.1007/s10658-020-02190-34
Ralstonia	GCF_015912105.1	Ralstonia solanacearum	PD:1408	-	Ralstonia_solanacearum_PD:1408	Betaproteobacteria	Agricultural	Potato	N/A	https://doi.org/11.1007/s10658-020-02190-35
Ralstonia	GCF_015912135.1	Ralstonia solanacearum	PD:1254	-	Ralstonia_solanacearum_PD:1254	Betaproteobacteria	Agricultural	Potato	N/A	https://doi.org/11.1007/s10658-020-02190-36
Ralstonia	GCF_015912235.1	Ralstonia solanacearum	PD:2763	-	Ralstonia_solanacearum_PD:2763	Betaproteobacteria	Agricultural	Potato	N/A	https://doi.org/11.1007/s10658-020-02190-36
Ralstonia	GCF_015999365.1	Ralstonia solanacearum	362200	-	Ralstonia_solanacearum_362200	Betaproteobacteria	N/A	Peanut	N/A	N/A
Ralstonia	GCF_018540425.1	Ralstonia solanacearum	SY1	-	Ralstonia_solanacearum_SY1	Betaproteobacteria	N/A	Patchouli	N/A	N/A
Ralstonia	GCF_018731965.1	Ralstonia solanacearum	Rs-SY1	-	Ralstonia_solanacearum_Rs-SY1	Betaproteobacteria	N/A	Wilting Pepper	N/A	N/A
Ralstonia	GCF_018733955.1	Ralstonia solanacearum	RS24	-	Ralstonia_solanacearum_RS24	Betaproteobacteria	Agricultural	Pepino	Stem	N/A
Ralstonia	GCF_015910595.1	Ralstonia syzygii	NCPPB3727	-	Ralstonia_syzygii_NCPPB3727	Betaproteobacteria	Agricultural	Banana	N/A	N/A
Ralstonia	GCF_015910645.1	Ralstonia syzygii	NCPPB3219	-	Ralstonia_syzygii_NCPPB3219	Betaproteobacteria	Agricultural	Clove	N/A	N/A
Ralstonia	GCF_015910655.1	Ralstonia syzygii	NCPPB3445	-	Ralstonia_syzygii_NCPPB3445	Betaproteobacteria	Agricultural	Clove	N/A	N/A
Ralstonia	GCF_018243215.1	Ralstonia syzygii	LLRS-1	-	Ralstonia_syzygii_LLRS-1	Betaproteobacteria	Agricultural	Tobacco	N/A	https://doi.org/10.1094/phyto-04-21-0138-a
Ralstonia	GCF_000009125.1	Ralstonia solanacearum	GMI1000	-	Ralstonia_solanacearum_GMI1000	Betaproteobacteria	Genescope	Tomato	N/A	https://doi.org/10.1038/415497a	https://doi.org/10.1186/s12864-016-2413-z
Ralstonia	GCF_000212635.3	Ralstonia solanacearum	MolK2	-	Ralstonia_solanacearum_MolK2	Betaproteobacteria	Genescope	Banana	N/A	https://doi.org/10.1186/s12864-016-2413-z
Ralstonia	GCF_001050995.1	Ralstonia solanacearum	IPO1609	-	Ralstonia_solanacearum_IPO1609	Betaproteobacteria	Genescope	Potato	N/A	https://doi.org/10.1186/s12864-016-2413-z
Ralstonia	GCF_000227255.2	Ralstonia spp	5_2_56FAA	-	Ralstonia_spp_5_2_56FAA	Betaproteobacteria	N/A	N/A	N/A	N/A
Ralstonia	GCF_000427195.1	Ralstonia solanacearum	CMR15	-	Ralstonia_solanacearum_CMR15	Betaproteobacteria	N/A	Tomato	N/A	https://doi.org/10.1186/1471-2164-11-379	https://doi.org/10.1186/s12864-016-2413-z
Ralstonia	GCF_000283475.1	Ralstonia solanacearum	PSI07	-	Ralstonia_solanacearum_PSI07	Betaproteobacteria	N/A	Tomato	N/A	https://doi.org/10.1186/1471-2164-11-379	https://doi.org/10.1186/s12864-016-2413-z
Ralstonia	GCF_000215325.1	Ralstonia solanacearum	Po82	-	Ralstonia_solanacearum_Po82	Betaproteobacteria	N/A	Potato	N/A	https://doi.org/10.1128/jb.05384-11	https://doi.org/10.1186/s12864-016-2413-z
Ralstonia	GCF_000223115.1	Ralstonia solanacearum	Y45	-	Ralstonia_solanacearum_Y45	Betaproteobacteria	Agricultural	Tobacco	N/A	https://doi.org/10.1128/jb.06009-11	https://doi.org/10.1186/s12864-016-2413-z
Ralstonia	GCF_002251695.1	Ralstonia solanacearum	K60	-	Ralstonia_solanacearum_K60	Betaproteobacteria	Agricultural	Tomato	N/A	https://doi.org/10.1186/s12864-016-2413-z
Ralstonia	GCF_000331895.1	Ralstonia solanacearum	FJAT-1458	-	Ralstonia_solanacearum_FJAT-1458	Betaproteobacteria	Agricultural	N/A	N/A	N/A
Ralstonia	GCF_000331875.1	Ralstonia solanacearum	FJAT-91	-	Ralstonia_solanacearum_FJAT-91	Betaproteobacteria	Agricultural	Tomato (Solanum lycopersicum)	Tissue	https://doi.org/10.1128/genomea.00900-17
Ralstonia	GCF_000801955.1	Ralstonia spp	A12	-	Ralstonia_spp_A12	Betaproteobacteria	Environmental	Soil	N/A	N/A
Ralstonia	GCF_001485395.1	Ralstonia spp	NT80	-	Ralstonia_spp_NT80	Betaproteobacteria	N/A	Soil from laurel forest	N/A	https://doi.org/10.1111/1574-6968.12055
Ralstonia	GCF_000442475.1	Ralstonia spp	AU12-08	-	Ralstonia_spp_AU12-08	Betaproteobacteria	Medical	Human	N/A	https://doi.org/10.1128/genomea.00027-14
Ralstonia	GCF_000348545.1	Ralstonia solanacearum	FQY_4	-	Ralstonia_solanacearum_FQY_4	Betaproteobacteria	Agricultural	Bacterial Wilt Nursery	N/A	https://doi.org/10.1128/genomea.00125-13	https://doi.org/10.1186/s12864-016-2413-z
Ralstonia	GCF_003256405.1	Ralstonia pseudosolanacearum	Fm03	-	Ralstonia_pseudosolanacearum_Fm03	Betaproteobacteria	Agricultural	Monk Fruit (Siraitia grosvenori)	N/A	N/A
Ralstonia	GCF_003256425.1	Ralstonia pseudosolanacearum	Cq01	-	Ralstonia_pseudosolanacearum_Cq01	Betaproteobacteria	Agricultural	Wax Gourd (Benincasa hispida)	N/A	N/A
Ralstonia	GCF_003256445.1	Ralstonia pseudosolanacearum	Bg07	-	Ralstonia_pseudosolanacearum_Bg07	Betaproteobacteria	Agricultural	Bitter Melon (Momordica charantia)	N/A	N/A
Ralstonia	GCF_003595305.1	Ralstonia pseudosolanacearum	RS476	-	Ralstonia_pseudosolanacearum_RS476	Betaproteobacteria	Agricultural	Tomato (Solanum lycopersicum)	N/A	https://doi.org/10.1128/genomea.00982-17
Ralstonia	GCF_003725665.1	Ralstonia pseudosolanacearum	Tg03	-	Ralstonia_pseudosolanacearum_Tg03	Betaproteobacteria	Agricultural	Sponge Gourd (Luffa aegyptiaca)	N/A	N/A
Ralstonia	GCF_015910515.1	Ralstonia pseudosolanacearum	NCPPB4029	-	Ralstonia_pseudosolanacearum_NCPPB4029	Betaproteobacteria	Agricultural	Potato	N/A	N/A
Ralstonia	GCF_015910695.1	Ralstonia pseudosolanacearum	NCPPB253	-	Ralstonia_pseudosolanacearum_NCPPB253	Betaproteobacteria	Agricultural	Horsetail Tree	N/A	N/A
Ralstonia	GCF_015910735.1	Ralstonia pseudosolanacearum	NCPPB216	-	Ralstonia_pseudosolanacearum_NCPPB216	Betaproteobacteria	Agricultural	N/A	N/A	N/A
Ralstonia	GCF_015910955.1	Ralstonia pseudosolanacearum	LMG9673	-	Ralstonia_pseudosolanacearum_LMG9673	Betaproteobacteria	Agricultural	Rose-scented pelargonium	N/A	N/A
Ralstonia	GCF_015910975.1	Ralstonia pseudosolanacearum	PD3278	-	Ralstonia_pseudosolanacearum_PD3278	Betaproteobacteria	Agricultural	Banana	N/A	N/A
Ralstonia	GCF_015911375.1	Ralstonia pseudosolanacearum	PD4138	-	Ralstonia_pseudosolanacearum_PD4138	Betaproteobacteria	Agricultural	Turmeric	N/A	https://doi.org/10.1007/s10658-020-02190-8
Ralstonia	GCF_015911495.1	Ralstonia pseudosolanacearum	PD3634	-	Ralstonia_pseudosolanacearum_PD3634	Betaproteobacteria	Agricultural	Black Nightshade	N/A	https://doi.org/10.1007/s10658-020-02190-8
Ralstonia	GCF_015911505.1	Ralstonia pseudosolanacearum	PD3570	-	Ralstonia_pseudosolanacearum_PD3570	Betaproteobacteria	Agricultural	Turmeric	N/A	https://doi.org/10.1007/s10658-020-02190-8
Ralstonia	GCF_015911615.1	Ralstonia pseudosolanacearum	PD:3205	-	Ralstonia_pseudosolanacearum_PD:3205	Betaproteobacteria	Agricultural	Painter's-palette	N/A	https://doi.org/10.1007/s10658-020-02190-8
Ralstonia	GCF_015911645.1	Ralstonia pseudosolanacearum	PD:3196	-	Ralstonia_pseudosolanacearum_PD:3196	Betaproteobacteria	Agricultural	Turmeric	N/A	https://doi.org/10.1007/s10658-020-02190-8
Ralstonia	GCF_015911755.1	Ralstonia pseudosolanacearum	PD:7123	-	Ralstonia_pseudosolanacearum_PD:7123	Betaproteobacteria	Agricultural	Rose	N/A	https://doi.org/10.1007/s10658-020-02190-8
Ralstonia	GCF_015912055.1	Ralstonia pseudosolanacearum	PD:1256	-	Ralstonia_pseudosolanacearum_PD:1256	Betaproteobacteria	Agricultural	Eggplant	N/A	https://doi.org/10.1007/s10658-020-02190-8
Ralstonia	GCF_015912145.1	Ralstonia pseudosolanacearum	PD:1419	-	Ralstonia_pseudosolanacearum_PD:1419	Betaproteobacteria	Agricultural	Potato	N/A	https://doi.org/10.1007/s10658-020-02190-8
Ralstonia	GCF_015912175.1	Ralstonia pseudosolanacearum	NCPPB:1579	-	Ralstonia_pseudosolanacearum_NCPPB:1579	Betaproteobacteria	Agricultural	Ginger	N/A	N/A
Ralstonia	GCF_015912195.1	Ralstonia pseudosolanacearum	PD:1255	-	Ralstonia_pseudosolanacearum_PD:1255	Betaproteobacteria	Agricultural	Painter's-palette	N/A	N/A
Ralstonia	GCF_015912205.1	Ralstonia pseudosolanacearum	NCPPB:790	-	Ralstonia_pseudosolanacearum_NCPPB:790	Betaproteobacteria	Agricultural	cutleaf groundcherry	N/A	N/A
Ralstonia	GCF_015912245.1	Ralstonia pseudosolanacearum	Lallmahomed72	-	Ralstonia_pseudosolanacearum_Lallmahomed72	Betaproteobacteria	Agricultural	Peanut	N/A	N/A
Ralstonia	GCF_015912275.1	Ralstonia pseudosolanacearum	Lallmahomed66	-	Ralstonia_pseudosolanacearum_Lallmahomed66	Betaproteobacteria	Agricultural	Peanut	N/A	https://doi.org/10.1007/s10658-020-02190-8
Ralstonia	GCF_015912285.1	Ralstonia pseudosolanacearum	Lallmahomed59	-	Ralstonia_pseudosolanacearum_Lallmahomed59	Betaproteobacteria	Agricultural	Horsetail Tree	N/A	https://doi.org/10.1007/s10658-020-02190-8
Ralstonia	GCF_015912315.1	Ralstonia pseudosolanacearum	Lallmahomed30	-	Ralstonia_pseudosolanacearum_Lallmahomed30	Betaproteobacteria	Agricultural	Tomato	N/A	https://doi.org/10.1007/s10658-020-02190-8
Ralstonia	GCF_015912335.1	Ralstonia pseudosolanacearum	Lallmahomed16	-	Ralstonia_pseudosolanacearum_Lallmahomed16	Betaproteobacteria	Agricultural	Eggplant	N/A	https://doi.org/10.1007/s10658-020-02190-8
Ralstonia	GCF_015912355.1	Ralstonia pseudosolanacearum	Lallmahomed54	-	Ralstonia_pseudosolanacearum_Lallmahomed54	Betaproteobacteria	Agricultural	Black Nightshade	N/A	https://doi.org/10.1007/s10658-020-02190-8
Ralstonia	GCF_015912375.1	Ralstonia pseudosolanacearum	Lallmahomed7	-	Ralstonia_pseudosolanacearum_Lallmahomed7	Betaproteobacteria	Agricultural	Tobacco	N/A	https://doi.org/10.1007/s10658-020-02190-8
Ralstonia	GCF_015912385.1	Ralstonia pseudosolanacearum	Lallmahomed13	-	Ralstonia_pseudosolanacearum_Lallmahomed13	Betaproteobacteria	Agricultural	Peanut	N/A	https://doi.org/10.1007/s10658-020-02190-8
Ralstonia	GCF_018243235.1	Ralstonia pseudosolanacearum	RS	-	Ralstonia_pseudosolanacearum_RS	Betaproteobacteria	Agricultural	Tobacco	N/A	https://doi.org/10.3389/fmicb.2023.1135872
Ralstonia	GCF_019737115.1	Ralstonia pseudosolanacearum	T2C-Rasto	-	Ralstonia_pseudosolanacearum_T2C-Rasto	Betaproteobacteria	Agricultural	Cucumber	N/A	N/A
Ralstonia	GCF_016743075.1	Ralstonia syzygii subsp. celebesensis	UGMSS_Db01	-	Ralstonia_syzygii_subsp_celebesensis_UGMSS_Db01	Betaproteobacteria	Agricultural	Banana	N/A	https://doi.org/10.1016/j.dib.2020.105366
Ralstonia	GCF_000430925.2	Ralstonia solanacearum	SD54	-	Ralstonia_solanacearum_SD54	Betaproteobacteria	Agricultural	Ginger	N/A	https://doi.org/10.1128/genomea.00890-13
Ralstonia	GCF_001855495.1	Ralstonia solanacearum	CaRs-Mep	-	Ralstonia_solanacearum_CaRs-Mep	Betaproteobacteria	Agricultural	Cardamom	N/A	N/A
Ralstonia	GCF_000620465.1	Ralstonia spp	UNC404CL21Col	-	Ralstonia_spp_UNC404CL21Col	Betaproteobacteria	Comparative Analysis	N/A	N/A	N/A
Ralstonia	GCF_000671335.1	Ralstonia solanacearum	Rs-09-161	-	Ralstonia_solanacearum_Rs-09-161	Betaproteobacteria	Agricultural	Eggplant	N/A	https://doi.org/10.1128/genomea.00323-14
Ralstonia	GCF_001879565.1	Ralstonia solanacearum	OE1-1	-	Ralstonia_solanacearum_OE1-1	Betaproteobacteria	Agricultural	N/A	N/A	N/A
Ralstonia	GCF_000525615.1	Ralstonia solanacearum	P673	-	Ralstonia_solanacearum_P673	Betaproteobacteria	Agricultural	N/A	N/A	https://doi.org/10.1128/genomea.00106-14
Ralstonia	GCF_000671315.1	Ralstonia solanacearum	Rs-10-244	-	Ralstonia_solanacearum_Rs-10-244	Betaproteobacteria	Agricultural	Chili	N/A	https://doi.org/10.1128/genomea.00323-14
Ralstonia	GCF_900099845.1	Ralstonia spp	UNCCL144	-	Ralstonia_spp_UNCCL144	Betaproteobacteria	Agricultural	N/A	N/A	N/A
Ralstonia	GCF_900115545.1	Ralstonia spp	NFACC01	-	Ralstonia_spp_NFACC01	Betaproteobacteria	N/A	N/A	N/A	N/A
Ralstonia	GCF_001078575.1	Ralstonia spp	MD27	-	Ralstonia_spp_MD27	Betaproteobacteria	Environmental	N/A	N/A	https://doi.org/10.1128/genomea.01170-15
Ralstonia	GCF_900104095.1	Ralstonia spp	25MFCol4.1	-	Ralstonia_spp_25MFCol4.1	Betaproteobacteria	N/A	N/A	N/A	N/A
Ralstonia	GCF_003290055.1	Ralstonia spp	GX3-BWBA	-	Ralstonia_spp_GX3-BWBA	Betaproteobacteria	N/A	N/A	N/A	N/A
Ralstonia	GCF_003851545.1	Ralstonia spp	SET104	-	Ralstonia_spp_SET104	Betaproteobacteria	Environmental	N/A	N/A	N/A
Ralstonia	GCF_005503495.1	Ralstonia spp	3PA37C10	-	Ralstonia_spp_3PA37C10	Betaproteobacteria	Environmental	N/A	N/A	https://doi.org/10.1186/s40168-019-0625-6
Ralstonia	GCF_005503115.1	Ralstonia spp	4NA327D5	-	Ralstonia_spp_4NA327D5	Betaproteobacteria	N/A	N/A	N/A	N/A
Ralstonia	GCF_007997035.1	Ralstonia spp	TCR112	-	Ralstonia_spp_TCR112	Betaproteobacteria	Agricultural	Tomato	N/A	https://doi.org/10.1016/j.apsoil.2018.04.005
Ralstonia	GCF_013177745.1	Ralstonia spp	3N	-	Ralstonia_spp_3N	Betaproteobacteria	Environmental	N/A	N/A	N/A
Ralstonia	GCF_016429285.1	Ralstonia spp	ASV6	-	Ralstonia_spp_ASV6	Betaproteobacteria	Evolution	Purple pitcher plant	N/A	https://doi.org/10.1038/s41467-020-15169-0
Ralstonia	GCF_018726805.1	Ralstonia spp	B265	-	Ralstonia_spp_B265	Betaproteobacteria	Agricultural	Peanut	N/A	N/A
Agrobacterium	GCF_000723345.1	Agrobacterium tumefaciens	S2	-	Agrobacterium_tumefaciens_S2	Alphaproteobacteria	N/A	N/A	N/A	https://doi.org/10.1128/jb.00611-07
Agrobacterium	GCF_000730975.1	Agrobacterium tumefaciens	LBA4404	-	Agrobacterium_tumefaciens_LBA4404	Alphaproteobacteria	Agricultural	N/A	N/A	N/A
Agrobacterium	GCF_000834635.1	Agrobacterium tumefaciens	MEJ076	-	Agrobacterium_tumefaciens_MEJ076	Alphaproteobacteria	Environmental	Arabidopsis	N/A	N/A
Agrobacterium	GCF_000966435.1	Agrobacterium tumefaciens	F4	-	Agrobacterium_tumefaciens_F4	Alphaproteobacteria	Environmental	Serendipita indica	N/A	N/A
Agrobacterium	GCF_001541305.1	Agrobacterium tumefaciens	NCPPB3001	-	Agrobacterium_tumefaciens_NCPPB3001	Alphaproteobacteria	Environmental	N/A	N/A	N/A
Agrobacterium	GCF_001641425.1	Agrobacterium tumefaciens	KCJK1736	-	Agrobacterium_tumefaciens_KCJK1736	Alphaproteobacteria	Agricultural	Cattle	N/A	N/A
Agrobacterium	GCF_001692195.1	Agrobacterium tumefaciens	N2/73	-	Agrobacterium_tumefaciens_N2/73	Alphaproteobacteria	Environmental	N/A	N/A	https://doi.org/10.7717/peerj.2222
Agrobacterium	GCF_001692245.1	Agrobacterium tumefaciens	B140/95	-	Agrobacterium_tumefaciens_B140/95	Alphaproteobacteria	Environmental	N/A	N/A	https://doi.org/10.7717/peerj.2222
Agrobacterium	GCF_001692265.1	Agrobacterium tumefaciens	15-1187-1-2a	-	Agrobacterium_tumefaciens_15-1187-1-2a	Alphaproteobacteria	N/A	N/A	N/A	N/A
Agrobacterium	GCF_001692365.1	Agrobacterium tumefaciens	15-1187-1-2b	-	Agrobacterium_tumefaciens_15-1187-1-2b	Alphaproteobacteria	N/A	N/A	N/A	N/A
Agrobacterium	GCF_001692405.1	Agrobacterium tumefaciens	15-172	-	Agrobacterium_tumefaciens_15-172	Alphaproteobacteria	N/A	Daisy	N/A	N/A
Agrobacterium	GCF_001692425.1	Agrobacterium tumefaciens	15-174	-	Agrobacterium_tumefaciens_15-174	Alphaproteobacteria	Environmental	N/A	N/A	https://doi.org/10.7717/peerj.2222
Agrobacterium	GCF_001975795.1	Agrobacterium tumefaciens	ATCC31700	-	Agrobacterium_tumefaciens_ATCC31700	Alphaproteobacteria	N/A	N/A	N/A	N/A
Agrobacterium	GCF_002008215.1	Agrobacterium tumefaciens	LMG140	-	Agrobacterium_tumefaciens_LMG140	Alphaproteobacteria	Agricultural	N/A	N/A	N/A
Agrobacterium	GCF_002179795.1	Agrobacterium tumefaciens	LMG215	-	Agrobacterium_tumefaciens_LMG215	Alphaproteobacteria	Agricultural	Hops	N/A	https://doi.org/10.1094/phyto-04-17-0144-r
Agrobacterium	GCF_002591665.3	Agrobacterium tumefaciens	186	-	Agrobacterium_tumefaciens_186	Alphaproteobacteria	Agricultural	Walnut	N/A	https://doi.org/10.1128/genomea.01232-17
Agrobacterium	GCF_002943835.1	Agrobacterium tumefaciens	1D1609	-	Agrobacterium_tumefaciens_1D1609	Alphaproteobacteria	Agricultural	Alfalfa	N/A	https://doi.org/10.1007/s002030050586
Agrobacterium	GCF_003075215.1	Agrobacterium tumefaciens	TPD7005	-	Agrobacterium_tumefaciens_TPD7005	Alphaproteobacteria	N/A	N/A	N/A	N/A
Agrobacterium	GCF_003350285.1	Agrobacterium tumefaciens	HAMBI_105	-	Agrobacterium_tumefaciens_HAMBI_105	Alphaproteobacteria	Environmental	N/A	N/A	N/A
Agrobacterium	GCF_003666425.1	Agrobacterium tumefaciens	1D1108	-	Agrobacterium_tumefaciens_1D1108	Alphaproteobacteria	Evolution	Spindle tree	N/A	N/A
Agrobacterium	GCF_003666445.1	Agrobacterium tumefaciens	1D1460	-	Agrobacterium_tumefaciens_1D1460	Alphaproteobacteria	Evolution	Brambles	N/A	https://doi.org/10.1111/j.1467-7652.2005.00123.x
Agrobacterium	GCF_003666465.1	Agrobacterium tumefaciens	15955	-	Agrobacterium_tumefaciens_15955	Alphaproteobacteria	Evolution	N/A	N/A	https://doi.org/10.1007/bf00330457
Agrobacterium	GCF_003667905.1	Agrobacterium tumefaciens	12D1	-	Agrobacterium_tumefaciens_12D1	Alphaproteobacteria	Evolution	N/A	N/A	N/A
Agrobacterium	GCF_004023565.1	Agrobacterium tumefaciens	183	-	Agrobacterium_tumefaciens_183	Alphaproteobacteria	N/A	Almond	N/A	https://doi.org/10.1016/j.ygeno.2018.09.015
Agrobacterium	GCF_004342365.1	Agrobacterium tumefaciens	G9TT510_2	-	Agrobacterium_tumefaciens_G9TT510_2	Alphaproteobacteria	Comparative Analysis	N/A	N/A	N/A
Agrobacterium	GCF_005144435.1	Agrobacterium tumefaciens	CFBP4996	-	Agrobacterium_tumefaciens_CFBP4996	Alphaproteobacteria	Agricultural	N/A	N/A	N/A
Agrobacterium	GCF_005144495.1	Agrobacterium tumefaciens	CFBP5506	-	Agrobacterium_tumefaciens_CFBP5506	Alphaproteobacteria	Agricultural	N/A	N/A	N/A
Agrobacterium	GCF_005221325.1	Agrobacterium tumefaciens	CFBP5499	-	Agrobacterium_tumefaciens_CFBP5499	Alphaproteobacteria	Agricultural	N/A	N/A	N/A
Agrobacterium	GCF_005221345.1	Agrobacterium tumefaciens	CFBP5877	-	Agrobacterium_tumefaciens_CFBP5877	Alphaproteobacteria	Agricultural	N/A	N/A	N/A
Agrobacterium	GCF_005221385.1	Agrobacterium tumefaciens	CFBP6623	-	Agrobacterium_tumefaciens_CFBP6623	Alphaproteobacteria	Agricultural	N/A	N/A	N/A
Agrobacterium	GCF_005221405.1	Agrobacterium tumefaciens	CFBP7129	-	Agrobacterium_tumefaciens_CFBP7129	Alphaproteobacteria	Agricultural	N/A	N/A	N/A
Agrobacterium	GCF_005221425.1	Agrobacterium tumefaciens	CFBP6624	-	Agrobacterium_tumefaciens_CFBP6624	Alphaproteobacteria	Agricultural	N/A	N/A	N/A
Agrobacterium	GCF_006757705.1	Agrobacterium tumefaciens	M109c	-	Agrobacterium_tumefaciens_M109c	Alphaproteobacteria	Environmental	N/A	N/A	https://doi.org/10.1111/jam.13504
Agrobacterium	GCF_007002845.1	Agrobacterium tumefaciens	MAFF301724	-	Agrobacterium_tumefaciens_MAFF301724	Alphaproteobacteria	Agricultural	Cucumber	Root	https://doi.org/10.1007/s00253-019-10003-0
Agrobacterium	GCF_007002865.1	Agrobacterium tumefaciens	MAFF210266	-	Agrobacterium_tumefaciens_MAFF210266	Alphaproteobacteria	Agricultural	Cucumber	Root	https://doi.org/10.1007/s00253-019-10003-0
Agrobacterium	GCF_008370655.1	Agrobacterium tumefaciens	1D1526	-	Agrobacterium_tumefaciens_1D1526	Alphaproteobacteria	Agricultural	Apple	N/A	N/A
Agrobacterium	GCF_008501925.1	Agrobacterium tumefaciens	SBV_38	-	Agrobacterium_tumefaciens_SBV_38	Alphaproteobacteria	Agricultural	Kiwi	N/A	N/A
Agrobacterium	GCF_008501985.1	Agrobacterium tumefaciens	SBV_303_93_2	-	Agrobacterium_tumefaciens_SBV_303_93_2	Alphaproteobacteria	Agricultural	Kiwi	N/A	N/A
Agrobacterium	GCF_008801385.1	Agrobacterium tumefaciens	CCUG3354	-	Agrobacterium_tumefaciens_CCUG3354	Alphaproteobacteria	Model Organism	N/A	N/A	N/A
Agrobacterium	GCF_009498475.1	Agrobacterium tumefaciens	ICMP5856T	-	Agrobacterium_tumefaciens_ICMP5856T	Alphaproteobacteria	N/A	N/A	N/A	N/A
Agrobacterium	GCF_009498485.1	Agrobacterium tumefaciens	ICMP17598	-	Agrobacterium_tumefaciens_ICMP17598	Alphaproteobacteria	N/A	N/A	N/A	N/A
Agrobacterium	GCF_009498535.1	Agrobacterium tumefaciens	ICMP4364	-	Agrobacterium_tumefaciens_ICMP4364	Alphaproteobacteria	N/A	N/A	N/A	N/A
Agrobacterium	GCF_009498585.1	Agrobacterium tumefaciens	ICMP6475	-	Agrobacterium_tumefaciens_ICMP6475	Alphaproteobacteria	N/A	N/A	N/A	N/A
Agrobacterium	GCF_011684035.1	Agrobacterium tumefaciens	ATCC4720	-	Agrobacterium_tumefaciens_ATCC4720	Alphaproteobacteria	Environmental	N/A	N/A	N/A
Agrobacterium	GCF_013305205.1	Agrobacterium tumefaciens	17-1474eii	-	Agrobacterium_tumefaciens_17-1474eii	Alphaproteobacteria	Agricultural	N/A	N/A	https://doi.org/10.1126/science.aba5256
Agrobacterium	GCF_013317515.1	Agrobacterium tumefaciens	YO0101	-	Agrobacterium_tumefaciens_YO0101	Alphaproteobacteria	Agricultural	Aster	N/A	https://doi.org/10.1126/science.aba5256
Agrobacterium	GCF_013317525.1	Agrobacterium tumefaciens	Y2/73	-	Agrobacterium_tumefaciens_Y2/73	Alphaproteobacteria	Agricultural	Dahllia	N/A	https://doi.org/10.1126/science.aba5256
Agrobacterium	GCF_013317535.1	Agrobacterium tumefaciens	W10/94	-	Agrobacterium_tumefaciens_W10/94	Alphaproteobacteria	Agricultural	Walnut	N/A	https://doi.org/10.1126/science.aba5256
Agrobacterium	GCF_013317565.1	Agrobacterium tumefaciens	T90/95	-	Agrobacterium_tumefaciens_T90/95	Alphaproteobacteria	Agricultural	Grape	N/A	https://doi.org/10.1126/science.aba5256
Agrobacterium	GCF_013317575.1	Agrobacterium tumefaciens	P22/94	-	Agrobacterium_tumefaciens_P22/94	Alphaproteobacteria	Agricultural	Aspen	N/A	https://doi.org/10.1126/science.aba5256
Agrobacterium	GCF_013317615.1	Agrobacterium tumefaciens	O54/95	-	Agrobacterium_tumefaciens_O54/95	Alphaproteobacteria	Agricultural	Cherry	N/A	https://doi.org/10.1126/science.aba5256
Agrobacterium	GCF_013317625.1	Agrobacterium tumefaciens	O16/94	-	Agrobacterium_tumefaciens_O16/94	Alphaproteobacteria	Agricultural	Blueberry	N/A	https://doi.org/10.1126/science.aba5256
Agrobacterium	GCF_013317685.1	Agrobacterium tumefaciens	NCPPB2655	-	Agrobacterium_tumefaciens_NCPPB2655	Alphaproteobacteria	Agricultural	Cucumber	N/A	https://doi.org/10.1126/science.aba5256
Agrobacterium	GCF_013317715.1	Agrobacterium tumefaciens	LMG305	-	Agrobacterium_tumefaciens_LMG305	Alphaproteobacteria	Agricultural	Stonecrop (Sedum)	N/A	https://doi.org/10.1126/science.aba5256
Agrobacterium	GCF_013317755.1	Agrobacterium tumefaciens	M56/79	-	Agrobacterium_tumefaciens_M56/79	Alphaproteobacteria	Agricultural	Cottonwood	N/A	https://doi.org/10.1126/science.aba5256
Agrobacterium	GCF_013317765.1	Agrobacterium tumefaciens	LMG292	-	Agrobacterium_tumefaciens_LMG292	Alphaproteobacteria	Agricultural	Lettuce	N/A	https://doi.org/10.1126/science.aba5256
Agrobacterium	GCF_013317795.1	Agrobacterium tumefaciens	LMG267	-	Agrobacterium_tumefaciens_LMG267	Alphaproteobacteria	Agricultural	Tomato	N/A	https://doi.org/10.1126/science.aba5256
Agrobacterium	GCF_013317815.1	Agrobacterium tumefaciens	LMG232	-	Agrobacterium_tumefaciens_LMG232	Alphaproteobacteria	Agricultural	Beet	N/A	https://doi.org/10.1126/science.aba5256
Agrobacterium	GCF_013317835.1	Agrobacterium tumefaciens	K599	-	Agrobacterium_tumefaciens_K599	Alphaproteobacteria	Agricultural	Cucumber	N/A	https://doi.org/10.1126/science.aba5256
Agrobacterium	GCF_013317845.1	Agrobacterium tumefaciens	K196/80	-	Agrobacterium_tumefaciens_K196/80	Alphaproteobacteria	Agricultural	Chrysanthemum	N/A	https://doi.org/10.1126/science.aba5256
Agrobacterium	GCF_013317865.1	Agrobacterium tumefaciens	K224	-	Agrobacterium_tumefaciens_K224	Alphaproteobacteria	Agricultural	Liliac	N/A	https://doi.org/10.1126/science.aba5256
Agrobacterium	GCF_013317895.1	Agrobacterium tumefaciens	J3/75	-	Agrobacterium_tumefaciens_J3/75	Alphaproteobacteria	Agricultural	Apple	N/A	https://doi.org/10.1126/science.aba5256
Agrobacterium	GCF_013317915.1	Agrobacterium tumefaciens	J2/75	-	Agrobacterium_tumefaciens_J2/75	Alphaproteobacteria	Agricultural	Apple	N/A	https://doi.org/10.1126/science.aba5256
Agrobacterium	GCF_013317925.1	Agrobacterium tumefaciens	IL15	-	Agrobacterium_tumefaciens_IL15	Alphaproteobacteria	Agricultural	Rose	N/A	https://doi.org/10.1126/science.aba5256
Agrobacterium	GCF_013317955.1	Agrobacterium tumefaciens	IL30	-	Agrobacterium_tumefaciens_IL30	Alphaproteobacteria	Agricultural	Rose	N/A	https://doi.org/10.1126/science.aba5256
Agrobacterium	GCF_013317965.1	Agrobacterium tumefaciens	H25/79	-	Agrobacterium_tumefaciens_H25/79	Alphaproteobacteria	Agricultural	Rose	N/A	https://doi.org/10.1126/science.aba5256
Agrobacterium	GCF_013317995.1	Agrobacterium tumefaciens	GC1A3	-	Agrobacterium_tumefaciens_GC1A3	Alphaproteobacteria	Agricultural	Lobelia	N/A	https://doi.org/10.1126/science.aba5256
Agrobacterium	GCF_013318015.1	Agrobacterium tumefaciens	G3/79	-	Agrobacterium_tumefaciens_G3/79	Alphaproteobacteria	Agricultural	Willow	N/A	https://doi.org/10.1126/science.aba5256
Agrobacterium	GCF_013318025.1	Agrobacterium tumefaciens	G9/79	-	Agrobacterium_tumefaciens_G9/79	Alphaproteobacteria	Agricultural	Poplar	N/A	https://doi.org/10.1126/science.aba5256
Agrobacterium	GCF_013318055.1	Agrobacterium tumefaciens	FPH-AT4	-	Agrobacterium_tumefaciens_FPH-AT4	Alphaproteobacteria	Agricultural	Blanket Flower	N/A	https://doi.org/10.1126/science.aba5256
Agrobacterium	GCF_013318065.1	Agrobacterium tumefaciens	G8.3	-	Agrobacterium_tumefaciens_G8.3	Alphaproteobacteria	Agricultural	Cherry	N/A	https://doi.org/10.1126/science.aba5256
Agrobacterium	GCF_013318115.1	Agrobacterium tumefaciens	Di1519	-	Agrobacterium_tumefaciens_Di1519	Alphaproteobacteria	Agricultural	N/A	N/A	https://doi.org/10.1126/science.aba5256
Agrobacterium	GCF_013318125.1	Agrobacterium tumefaciens	CG920	-	Agrobacterium_tumefaciens_CG920	Alphaproteobacteria	Agricultural	Clematis	N/A	https://doi.org/10.1126/science.aba5256
Agrobacterium	GCF_013318155.1	Agrobacterium tumefaciens	CG53/95	-	Agrobacterium_tumefaciens_CG53/95	Alphaproteobacteria	Agricultural	Grape	N/A	https://doi.org/10.1126/science.aba5256
Agrobacterium	GCF_013318175.1	Agrobacterium tumefaciens	B6806	-	Agrobacterium_tumefaciens_B6806	Alphaproteobacteria	Agricultural	N/A	N/A	https://doi.org/10.1126/science.aba5256
Agrobacterium	GCF_013318185.1	Agrobacterium tumefaciens	ATCC15955	-	Agrobacterium_tumefaciens_ATCC15955	Alphaproteobacteria	Agricultural	Tomato	N/A	https://doi.org/10.1126/science.aba5256
Agrobacterium	GCF_013318215.1	Agrobacterium tumefaciens	AF82/95	-	Agrobacterium_tumefaciens_AF82/95	Alphaproteobacteria	Agricultural	Lilac	N/A	https://doi.org/10.1126/science.aba5256
Agrobacterium	GCF_013318235.1	Agrobacterium tumefaciens	AF52/95	-	Agrobacterium_tumefaciens_AF52/95	Alphaproteobacteria	Agricultural	Lilac	N/A	https://doi.org/10.1126/science.aba5256
Agrobacterium	GCF_013318255.1	Agrobacterium tumefaciens	AF1/95	-	Agrobacterium_tumefaciens_AF1/95	Alphaproteobacteria	Agricultural	Lilac	N/A	https://doi.org/10.1126/science.aba5256
Agrobacterium	GCF_013318275.1	Agrobacterium tumefaciens	A74a	-	Agrobacterium_tumefaciens_A74a	Alphaproteobacteria	Agricultural	Lavender	N/A	https://doi.org/10.1126/science.aba5256
Agrobacterium	GCF_013318285.1	Agrobacterium tumefaciens	A6	-	Agrobacterium_tumefaciens_A6	Alphaproteobacteria	Agricultural	Raspberry	N/A	https://doi.org/10.1126/science.aba5256
Agrobacterium	GCF_013318315.1	Agrobacterium tumefaciens	A51	-	Agrobacterium_tumefaciens_A51	Alphaproteobacteria	Agricultural	Yarrow	N/A	https://doi.org/10.1126/science.aba5256
Agrobacterium	GCF_013318455.1	Agrobacterium tumefaciens	17-713-lik	-	Agrobacterium_tumefaciens_17-713-lik	Alphaproteobacteria	Agricultural	Lobelia	N/A	https://doi.org/10.1126/science.aba5256
Agrobacterium	GCF_013318475.1	Agrobacterium tumefaciens	17-713-1iii	-	Agrobacterium_tumefaciens_17-713-1iii	Alphaproteobacteria	Agricultural	Lobelia	N/A	https://doi.org/10.1126/science.aba5256
Agrobacterium	GCF_013318495.1	Agrobacterium tumefaciens	17-713-1iv	-	Agrobacterium_tumefaciens_17-713-1iv	Alphaproteobacteria	Agricultural	Lobelia	N/A	https://doi.org/10.1126/science.aba5256
Agrobacterium	GCF_013318505.1	Agrobacterium tumefaciens	17-713-1ig	-	Agrobacterium_tumefaciens_17-713-1ig	Alphaproteobacteria	Agricultural	Lobelia	N/A	https://doi.org/10.1126/science.aba5256
Agrobacterium	GCF_013318515.1	Agrobacterium tumefaciens	17-713-lii	-	Agrobacterium_tumefaciens_17-713-lii	Alphaproteobacteria	Agricultural	Lobelia	N/A	https://doi.org/10.1126/science.aba5256
Agrobacterium	GCF_013318555.1	Agrobacterium tumefaciens	17-713-1if	-	Agrobacterium_tumefaciens_17-713-1if	Alphaproteobacteria	Agricultural	Lobelia	N/A	https://doi.org/10.1126/science.aba5256
Agrobacterium	GCF_013318575.1	Agrobacterium tumefaciens	17-713-1ie	-	Agrobacterium_tumefaciens_17-713-1ie	Alphaproteobacteria	Agricultural	Lobelia	N/A	https://doi.org/10.1126/science.aba5256
Agrobacterium	GCF_013318585.1	Agrobacterium tumefaciens	17-713-1ic	-	Agrobacterium_tumefaciens_17-713-1ic	Alphaproteobacteria	Agricultural	Lobelia	N/A	https://doi.org/10.1126/science.aba5256
Agrobacterium	GCF_013318615.1	Agrobacterium tumefaciens	17-713-1id	-	Agrobacterium_tumefaciens_17-713-1id	Alphaproteobacteria	Agricultural	Lobelia	N/A	https://doi.org/10.1126/science.aba5256
Agrobacterium	GCF_013318625.1	Agrobacterium tumefaciens	17-713-1ib	-	Agrobacterium_tumefaciens_17-713-1ib	Alphaproteobacteria	Agricultural	Lobelia	N/A	https://doi.org/10.1126/science.aba5256
Agrobacterium	GCF_013318655.1	Agrobacterium tumefaciens	17-713-1ia	-	Agrobacterium_tumefaciens_17-713-1ia	Alphaproteobacteria	Agricultural	Lobelia	N/A	https://doi.org/10.1126/science.aba5256
Agrobacterium	GCF_013318675.1	Agrobacterium tumefaciens	17-712g-1ii	-	Agrobacterium_tumefaciens_17-712g-1ii	Alphaproteobacteria	Agricultural	African Daisies	N/A	https://doi.org/10.1126/science.aba5256
Agrobacterium	GCF_013318695.1	Agrobacterium tumefaciens	17-712h-1ii	-	Agrobacterium_tumefaciens_17-712h-1ii	Alphaproteobacteria	Agricultural	African Daisies	N/A	https://doi.org/10.1126/science.aba5256
Agrobacterium	GCF_013318715.1	Agrobacterium tumefaciens	17-712e-1ii	-	Agrobacterium_tumefaciens_17-712e-1ii	Alphaproteobacteria	Agricultural	African Daisies	N/A	https://doi.org/10.1126/science.aba5256
Agrobacterium	GCF_013318725.1	Agrobacterium tumefaciens	17-712d-1ii	-	Agrobacterium_tumefaciens_17-712d-1ii	Alphaproteobacteria	Agricultural	African Daisies	N/A	https://doi.org/10.1126/science.aba5256
Agrobacterium	GCF_013318745.1	Agrobacterium tumefaciens	17-712c-1ii	-	Agrobacterium_tumefaciens_17-712c-1ii	Alphaproteobacteria	Agricultural	African Daisies	N/A	https://doi.org/10.1126/science.aba5256
Agrobacterium	GCF_013318765.1	Agrobacterium tumefaciens	17-712-1iv_(f)	-	Agrobacterium_tumefaciens_17-712-1iv_(f)	Alphaproteobacteria	Agricultural	African Daisies	N/A	https://doi.org/10.1126/science.aba5256
Agrobacterium	GCF_013318795.1	Agrobacterium tumefaciens	17-712a-1ii	-	Agrobacterium_tumefaciens_17-712a-1ii	Alphaproteobacteria	Agricultural	African Daisies	N/A	https://doi.org/10.1126/science.aba5256
Agrobacterium	GCF_013318815.1	Agrobacterium tumefaciens	17-712-1iv_(d)	-	Agrobacterium_tumefaciens_17-712-1iv_(d)	Alphaproteobacteria	Agricultural	African Daisies	N/A	https://doi.org/10.1126/science.aba5256
Agrobacterium	GCF_013318835.1	Agrobacterium tumefaciens	17-712-1iv_(b)	-	Agrobacterium_tumefaciens_17-712-1iv_(b)	Alphaproteobacteria	Agricultural	African Daisies	N/A	https://doi.org/10.1126/science.aba5256
Agrobacterium	GCF_013318845.1	Agrobacterium tumefaciens	17-712-1iv_(c)	-	Agrobacterium_tumefaciens_17-712-1iv_(c)	Alphaproteobacteria	Agricultural	African Daisies	N/A	https://doi.org/10.1126/science.aba5256
Agrobacterium	GCF_013318875.1	Agrobacterium tumefaciens	17-712-1iv_(a)	-	Agrobacterium_tumefaciens_17-712-1iv_(a)	Alphaproteobacteria	Agricultural	African Daisies	N/A	https://doi.org/10.1126/science.aba5256
Agrobacterium	GCF_013318895.1	Agrobacterium tumefaciens	17-712-1iii	-	Agrobacterium_tumefaciens_17-712-1iii	Alphaproteobacteria	Agricultural	African Daisies	N/A	https://doi.org/10.1126/science.aba5256
Agrobacterium	GCF_013318915.1	Agrobacterium tumefaciens	17-642-2b	-	Agrobacterium_tumefaciens_17-642-2b	Alphaproteobacteria	Agricultural	Touch-me-not	N/A	https://doi.org/10.1126/science.aba5256
Agrobacterium	GCF_013318935.1	Agrobacterium tumefaciens	17-642-1b	-	Agrobacterium_tumefaciens_17-642-1b	Alphaproteobacteria	Agricultural	Touch-me-not	N/A	https://doi.org/10.1126/science.aba5256
Agrobacterium	GCF_013318955.1	Agrobacterium tumefaciens	17-1853-1c	-	Agrobacterium_tumefaciens_17-1853-1c	Alphaproteobacteria	Agricultural	Oxeye Daisy	N/A	https://doi.org/10.1126/science.aba5256
Agrobacterium	GCF_013318965.1	Agrobacterium tumefaciens	17-1853-1b	-	Agrobacterium_tumefaciens_17-1853-1b	Alphaproteobacteria	Agricultural	Oxeye Daisy	N/A	https://doi.org/10.1126/science.aba5256
Agrobacterium	GCF_013318975.1	Agrobacterium tumefaciens	17-1853-1a	-	Agrobacterium_tumefaciens_17-1853-1a	Alphaproteobacteria	Agricultural	Oxeye Daisy	N/A	https://doi.org/10.1126/science.aba5256
Agrobacterium	GCF_013319015.1	Agrobacterium tumefaciens	17-1850B-1b	-	Agrobacterium_tumefaciens_17-1850B-1b	Alphaproteobacteria	Agricultural	Mugwort	N/A	https://doi.org/10.1126/science.aba5256
Agrobacterium	GCF_013319035.1	Agrobacterium tumefaciens	17-1850B-1a	-	Agrobacterium_tumefaciens_17-1850B-1a	Alphaproteobacteria	Agricultural	Mugwort	N/A	https://doi.org/10.1126/science.aba5256
Agrobacterium	GCF_013319045.1	Agrobacterium tumefaciens	17-1850-1cii	-	Agrobacterium_tumefaciens_17-1850-1cii	Alphaproteobacteria	Agricultural	Mugwort	N/A	https://doi.org/10.1126/science.aba5256
Agrobacterium	GCF_013319065.1	Agrobacterium tumefaciens	17-1804-1a	-	Agrobacterium_tumefaciens_17-1804-1a	Alphaproteobacteria	Agricultural	Oxeye Daisy	N/A	https://doi.org/10.1126/science.aba5256
Agrobacterium	GCF_013319085.1	Agrobacterium tumefaciens	17-1850-1d	-	Agrobacterium_tumefaciens_17-1850-1d	Alphaproteobacteria	Agricultural	Mugwort	N/A	https://doi.org/10.1126/science.aba5256
Agrobacterium	GCF_013319115.1	Agrobacterium tumefaciens	17-1803-1b	-	Agrobacterium_tumefaciens_17-1803-1b	Alphaproteobacteria	Agricultural	Oxeye Daisy	N/A	https://doi.org/10.1126/science.aba5256
Agrobacterium	GCF_013319125.1	Agrobacterium tumefaciens	17-1802-1b	-	Agrobacterium_tumefaciens_17-1802-1b	Alphaproteobacteria	Agricultural	Oxeye Daisy	N/A	https://doi.org/10.1126/science.aba5256
Agrobacterium	GCF_013319145.1	Agrobacterium tumefaciens	17-1802-1a	-	Agrobacterium_tumefaciens_17-1802-1a	Alphaproteobacteria	Agricultural	Oxeye Daisy	N/A	https://doi.org/10.1126/science.aba5256
Agrobacterium	GCF_013319155.1	Agrobacterium tumefaciens	17-1474dii	-	Agrobacterium_tumefaciens_17-1474dii	Alphaproteobacteria	Agricultural	Oxeye Daisy	N/A	https://doi.org/10.1126/science.aba5256
Agrobacterium	GCF_013319165.1	Agrobacterium tumefaciens	17-1474ei	-	Agrobacterium_tumefaciens_17-1474ei	Alphaproteobacteria	Agricultural	Oxeye Daisy	N/A	https://doi.org/10.1126/science.aba5256
Agrobacterium	GCF_013319215.1	Agrobacterium tumefaciens	17-1474di	-	Agrobacterium_tumefaciens_17-1474di	Alphaproteobacteria	Agricultural	Oxeye Daisy	N/A	https://doi.org/10.1126/science.aba5256
Agrobacterium	GCF_013319225.1	Agrobacterium tumefaciens	17-1474ci	-	Agrobacterium_tumefaciens_17-1474ci	Alphaproteobacteria	Agricultural	Oxeye Daisy	N/A	https://doi.org/10.1126/science.aba5256
Agrobacterium	GCF_013319235.1	Agrobacterium tumefaciens	17-1474cii	-	Agrobacterium_tumefaciens_17-1474cii	Alphaproteobacteria	Agricultural	African Daisies	N/A	https://doi.org/10.1126/science.aba5256
Agrobacterium	GCF_013319245.1	Agrobacterium tumefaciens	17-1474bii	-	Agrobacterium_tumefaciens_17-1474bii	Alphaproteobacteria	Agricultural	African Daisies	N/A	https://doi.org/10.1126/science.aba5256
Agrobacterium	GCF_013320235.1	Agrobacterium tumefaciens	17-712b-1ii	-	Agrobacterium_tumefaciens_17-712b-1ii	Alphaproteobacteria	Agricultural	Oxeye Daisy	N/A	https://doi.org/10.1126/science.aba5256
Agrobacterium	GCF_013320245.1	Agrobacterium tumefaciens	17-1474bi	-	Agrobacterium_tumefaciens_17-1474bi	Alphaproteobacteria	Agricultural	Oxeye Daisy	N/A	https://doi.org/10.1126/science.aba5256
Agrobacterium	GCF_013320275.1	Agrobacterium tumefaciens	17-712-1iv_(e)	-	Agrobacterium_tumefaciens_17-712-1iv_(e)	Alphaproteobacteria	Agricultural	African Daisies	N/A	https://doi.org/10.1126/science.aba5256
Agrobacterium	GCF_013320295.1	Agrobacterium tumefaciens	17-1474aii	-	Agrobacterium_tumefaciens_17-1474aii	Alphaproteobacteria	Agricultural	Oxeye Daisy	N/A	https://doi.org/10.1126/science.aba5256
Agrobacterium	GCF_013320305.1	Agrobacterium tumefaciens	17-1474ai	-	Agrobacterium_tumefaciens_17-1474ai	Alphaproteobacteria	Agricultural	Oxeye Daisy	N/A	https://doi.org/10.1126/science.aba5256
Agrobacterium	GCF_013320335.1	Agrobacterium tumefaciens	17-1474-1e	-	Agrobacterium_tumefaciens_17-1474-1e	Alphaproteobacteria	Agricultural	Oxeye Daisy	N/A	https://doi.org/10.1126/science.aba5256
Agrobacterium	GCF_013320345.1	Agrobacterium tumefaciens	17-1474-1d	-	Agrobacterium_tumefaciens_17-1474-1d	Alphaproteobacteria	Agricultural	Oxeye Daisy	N/A	https://doi.org/10.1126/science.aba5256
Agrobacterium	GCF_013320375.1	Agrobacterium tumefaciens	17-1474-1b	-	Agrobacterium_tumefaciens_17-1474-1b	Alphaproteobacteria	Agricultural	Oxeye Daisy	N/A	https://doi.org/10.1126/science.aba5256
Agrobacterium	GCF_013320385.1	Agrobacterium tumefaciens	17-1474-1a	-	Agrobacterium_tumefaciens_17-1474-1a	Alphaproteobacteria	Agricultural	Oxeye Daisy	N/A	https://doi.org/10.1126/science.aba5256
Agrobacterium	GCF_013320405.1	Agrobacterium tumefaciens	17-1474-1c	-	Agrobacterium_tumefaciens_17-1474-1c	Alphaproteobacteria	Agricultural	Oxeye Daisy	N/A	https://doi.org/10.1126/science.aba5256
Agrobacterium	GCF_013320455.1	Agrobacterium tumefaciens	17-1347a	-	Agrobacterium_tumefaciens_17-1347a	Alphaproteobacteria	Agricultural	Oxeye Daisy	N/A	https://doi.org/10.1126/science.aba5256
Agrobacterium	GCF_013320465.1	Agrobacterium tumefaciens	17-1346-1b	-	Agrobacterium_tumefaciens_17-1346-1b	Alphaproteobacteria	Agricultural	Oxeye Daisy	N/A	https://doi.org/10.1126/science.aba5256
Agrobacterium	GCF_013320495.1	Agrobacterium tumefaciens	17-1345-1a	-	Agrobacterium_tumefaciens_17-1345-1a	Alphaproteobacteria	Agricultural	Oxeye Daisy	N/A	https://doi.org/10.1126/science.aba5256
Agrobacterium	GCF_013320545.1	Agrobacterium tumefaciens	17-1344b	-	Agrobacterium_tumefaciens_17-1344b	Alphaproteobacteria	Agricultural	Oxeye Daisy	N/A	https://doi.org/10.1126/science.aba5256
Agrobacterium	GCF_013320575.1	Agrobacterium tumefaciens	17-1344a	-	Agrobacterium_tumefaciens_17-1344a	Alphaproteobacteria	Agricultural	Oxeye Daisy	N/A	https://doi.org/10.1126/science.aba5256
Agrobacterium	GCF_013320585.1	Agrobacterium tumefaciens	17-1008	-	Agrobacterium_tumefaciens_17-1008	Alphaproteobacteria	Agricultural	Lantana	N/A	https://doi.org/10.1126/science.aba5256
Agrobacterium	GCF_013320615.1	Agrobacterium tumefaciens	17-1007	-	Agrobacterium_tumefaciens_17-1007	Alphaproteobacteria	Agricultural	Lantana	N/A	https://doi.org/10.1126/science.aba5256
Agrobacterium	GCF_013320625.1	Agrobacterium tumefaciens	16-280-1a	-	Agrobacterium_tumefaciens_16-280-1a	Alphaproteobacteria	Agricultural	Lobelia	N/A	https://doi.org/10.1126/science.aba5256
Agrobacterium	GCF_013320635.1	Agrobacterium tumefaciens	16-280-1b	-	Agrobacterium_tumefaciens_16-280-1b	Alphaproteobacteria	Agricultural	Lobelia	N/A	https://doi.org/10.1126/science.aba5256
Agrobacterium	GCF_013320675.1	Agrobacterium tumefaciens	14-818c	-	Agrobacterium_tumefaciens_14-818c	Alphaproteobacteria	Agricultural	Russian Sage	N/A	https://doi.org/10.1126/science.aba5256
Agrobacterium	GCF_013320685.1	Agrobacterium tumefaciens	16-1607-1A	-	Agrobacterium_tumefaciens_16-1607-1A	Alphaproteobacteria	Agricultural	Blueberry	N/A	https://doi.org/10.1126/science.aba5256
Agrobacterium	GCF_013320735.1	Agrobacterium tumefaciens	06-777-2L	-	Agrobacterium_tumefaciens_06-777-2L	Alphaproteobacteria	Agricultural	Marguerite Daisy	N/A	https://doi.org/10.1126/science.aba5256
Agrobacterium	GCF_013320775.1	Agrobacterium tumefaciens	06-617-1	-	Agrobacterium_tumefaciens_06-617-1	Alphaproteobacteria	Agricultural	Marguerite Daisy	N/A	https://doi.org/10.1126/science.aba5256
Agrobacterium	GCF_013320795.1	Agrobacterium tumefaciens	06-478st	-	Agrobacterium_tumefaciens_06-478st	Alphaproteobacteria	Agricultural	Marguerite Daisy	N/A	https://doi.org/10.1126/science.aba5256
Agrobacterium	GCF_013337285.1	Agrobacterium tumefaciens	UMA610	-	Agrobacterium_tumefaciens_UMA610	Alphaproteobacteria	Environmental	N/A	N/A	N/A
Agrobacterium	GCF_013358225.1	Agrobacterium tumefaciens	CHLDO	-	Agrobacterium_tumefaciens_CHLDO	Alphaproteobacteria	N/A	N/A	N/A	N/A
Agrobacterium	GCF_013401495.1	Agrobacterium tumefaciens	EML4	-	Agrobacterium_tumefaciens_EML4	Alphaproteobacteria	Agricultural	N/A	N/A	N/A
Agrobacterium	GCF_014197895.1	Agrobacterium tumefaciens	SEMIA410	-	Agrobacterium_tumefaciens_SEMIA410	Alphaproteobacteria	Comparative Analysis	N/A	N/A	N/A
Agrobacterium	GCF_014197995.1	Agrobacterium tumefaciens	SEMIA435	-	Agrobacterium_tumefaciens_SEMIA435	Alphaproteobacteria	Comparative Analysis	N/A	N/A	N/A
Agrobacterium	GCF_014198055.1	Agrobacterium tumefaciens	SEMIA436	-	Agrobacterium_tumefaciens_SEMIA436	Alphaproteobacteria	Comparative Analysis	N/A	N/A	N/A
Agrobacterium	GCF_014198065.1	Agrobacterium tumefaciens	SEMIA437	-	Agrobacterium_tumefaciens_SEMIA437	Alphaproteobacteria	Comparative Analysis	N/A	N/A	N/A
Agrobacterium	GCF_014198165.1	Agrobacterium tumefaciens	SEMIA440	-	Agrobacterium_tumefaciens_SEMIA440	Alphaproteobacteria	Comparative Analysis	N/A	N/A	N/A
Agrobacterium	GCF_014198255.1	Agrobacterium tumefaciens	SEMIA4026	-	Agrobacterium_tumefaciens_SEMIA4026	Alphaproteobacteria	Comparative Analysis	N/A	N/A	N/A
Agrobacterium	GCF_014198395.1	Agrobacterium tumefaciens	SEMIA434	-	Agrobacterium_tumefaciens_SEMIA434	Alphaproteobacteria	Comparative Analysis	N/A	N/A	N/A
Agrobacterium	GCF_014198435.1	Agrobacterium tumefaciens	SEMIA441	-	Agrobacterium_tumefaciens_SEMIA441	Alphaproteobacteria	Comparative Analysis	N/A	N/A	N/A
Agrobacterium	GCF_014198455.1	Agrobacterium tumefaciens	SEMIA457	-	Agrobacterium_tumefaciens_SEMIA457	Alphaproteobacteria	Comparative Analysis	N/A	N/A	N/A
Agrobacterium	GCF_014198495.1	Agrobacterium tumefaciens	SEMIA461	-	Agrobacterium_tumefaciens_SEMIA461	Alphaproteobacteria	Comparative Analysis	N/A	N/A	N/A
Agrobacterium	GCF_014198505.1	Agrobacterium tumefaciens	SEMIA462	-	Agrobacterium_tumefaciens_SEMIA462	Alphaproteobacteria	Comparative Analysis	N/A	N/A	N/A
Agrobacterium	GCF_014198555.1	Agrobacterium tumefaciens	SEMIA464	-	Agrobacterium_tumefaciens_SEMIA464	Alphaproteobacteria	Comparative Analysis	N/A	N/A	N/A
Agrobacterium	GCF_014198595.1	Agrobacterium tumefaciens	SEMIA472	-	Agrobacterium_tumefaciens_SEMIA472	Alphaproteobacteria	Comparative Analysis	N/A	N/A	N/A
Agrobacterium	GCF_014198635.1	Agrobacterium tumefaciens	SEMIA480	-	Agrobacterium_tumefaciens_SEMIA480	Alphaproteobacteria	Comparative Analysis	N/A	N/A	N/A
Agrobacterium	GCF_014200255.1	Agrobacterium tumefaciens	SEMIA4072	-	Agrobacterium_tumefaciens_SEMIA4072	Alphaproteobacteria	Comparative Analysis	N/A	N/A	N/A
Agrobacterium	GCF_014489975.1	Agrobacterium tumefaciens	BIMB-1315G	-	Agrobacterium_tumefaciens_BIMB-1315G	Alphaproteobacteria	Agricultural	N/A	Root	N/A
Agrobacterium	GCF_016403145.1	Agrobacterium tumefaciens	FDAARGOS_1048	-	Agrobacterium_tumefaciens_FDAARGOS_1048	Alphaproteobacteria	Medical	N/A	N/A	https://doi.org/10.1038/s41467-019-11306-6
Agrobacterium	GCF_017726655.1	Agrobacterium tumefaciens	6N2	-	Agrobacterium_tumefaciens_6N2	Alphaproteobacteria	Agricultural	Sugarcane	N/A	https://doi.org/10.1016/j.ram.2018.09.006
Agrobacterium	GCF_017877075.1	Agrobacterium tumefaciens	DS1462	-	Agrobacterium_tumefaciens_DS1462	Alphaproteobacteria	Comparative Analysis	N/A	N/A	N/A
Agrobacterium	GCF_017877085.1	Agrobacterium tumefaciens	DS1979	-	Agrobacterium_tumefaciens_DS1979	Alphaproteobacteria	Comparative Analysis	N/A	N/A	N/A
Agrobacterium	GCF_017877095.1	Agrobacterium tumefaciens	DS1976	-	Agrobacterium_tumefaciens_DS1976	Alphaproteobacteria	Comparative Analysis	N/A	N/A	N/A
Agrobacterium	GCF_017877155.1	Agrobacterium tumefaciens	DS1470	-	Agrobacterium_tumefaciens_DS1470	Alphaproteobacteria	Comparative Analysis	N/A	N/A	N/A
Agrobacterium	GCF_017877215.1	Agrobacterium tumefaciens	DS1370	-	Agrobacterium_tumefaciens_DS1370	Alphaproteobacteria	Comparative Analysis	N/A	N/A	N/A
Agrobacterium	GCF_017877235.1	Agrobacterium tumefaciens	DS1388	-	Agrobacterium_tumefaciens_DS1388	Alphaproteobacteria	Comparative Analysis	N/A	N/A	N/A
Agrobacterium	GCF_017877245.1	Agrobacterium tumefaciens	DS2151	-	Agrobacterium_tumefaciens_DS2151	Alphaproteobacteria	Comparative Analysis	N/A	N/A	N/A
Agrobacterium	GCF_017877285.1	Agrobacterium tumefaciens	DS2078	-	Agrobacterium_tumefaciens_DS2078	Alphaproteobacteria	Comparative Analysis	N/A	N/A	N/A
Agrobacterium	GCF_903772965.2	Agrobacterium tumefaciens	Ag_tumefaciens_EHA105	-	Agrobacterium_tumefaciens_Ag_tumefaciens_EHA105	Alphaproteobacteria	N/A	N/A	N/A	N/A
Agrobacterium	GCF_000705135.2	Agrobacterium rhizogenes	ATCC15834	-	Agrobacterium_rhizogenes_ATCC15834	Alphaproteobacteria	Agricultural	N/A	N/A	https://doi.org/10.1128/genomea.01108-14
Agrobacterium	GCF_000799715.1	Agrobacterium rhizogenes	OV677	-	Agrobacterium_rhizogenes_OV677	Alphaproteobacteria	Comparative Analysis	N/A	N/A	N/A
Agrobacterium	GCF_007002745.1	Agrobacterium rhizogenes	GBBC3284	-	Agrobacterium_rhizogenes_GBBC3284	Alphaproteobacteria	Agricultural	Tomato	Root	https://doi.org/10.1007/s00253-019-10003-0
Agrobacterium	GCF_007002785.1	Agrobacterium rhizogenes	A1.2.5	-	Agrobacterium_rhizogenes_A1.2.5	Alphaproteobacteria	Agricultural	Plum	N/A	https://doi.org/10.1007/s00253-019-10003-0
Agrobacterium	GCF_007002795.1	Agrobacterium rhizogenes	LMG63	-	Agrobacterium_rhizogenes_LMG63	Alphaproteobacteria	Agricultural	European crab apple	N/A	https://doi.org/10.1007/s00253-019-10003-0
Agrobacterium	GCF_007002955.1	Agrobacterium rhizogenes	LMG152	-	Agrobacterium_rhizogenes_LMG152	Alphaproteobacteria	Agricultural	N/A	N/A	https://doi.org/10.1007/s00253-019-10003-0
Agrobacterium	GCF_007002985.1	Agrobacterium rhizogenes	LMG150	-	Agrobacterium_rhizogenes_LMG150	Alphaproteobacteria	Agricultural	N/A	N/A	https://doi.org/10.1007/s00253-019-10003-0
Agrobacterium	GCF_007002995.1	Agrobacterium rhizogenes	LMG149	-	Agrobacterium_rhizogenes_LMG149	Alphaproteobacteria	Agricultural	N/A	N/A	https://doi.org/10.1007/s00253-019-10003-0
Agrobacterium	GCF_009498505.1	Agrobacterium rhizogenes	ICMP4617	-	Agrobacterium_rhizogenes_ICMP4617	Alphaproteobacteria	Agricultural	N/A	N/A	https://doi.org/10.1007/s00253-019-10003-0
Agrobacterium	GCF_013320955.1	Agrobacterium rhizogenes	Z4/95	-	Agrobacterium_rhizogenes_Z4/95	Alphaproteobacteria	Agricultural	Apricot	N/A	https://doi.org/10.1126/science.aba5256
Agrobacterium	GCF_013320965.1	Agrobacterium rhizogenes	Y79/96	-	Agrobacterium_rhizogenes_Y79/96	Alphaproteobacteria	Agricultural	Azaleas	N/A	https://doi.org/10.1126/science.aba5256
Agrobacterium	GCF_013320995.1	Agrobacterium rhizogenes	W1.1	-	Agrobacterium_rhizogenes_W1.1	Alphaproteobacteria	Agricultural	Plum	N/A	https://doi.org/10.1126/science.aba5256
Agrobacterium	GCF_013321005.1	Agrobacterium rhizogenes	U167/95	-	Agrobacterium_rhizogenes_U167/95	Alphaproteobacteria	Agricultural	Grape	N/A	https://doi.org/10.1126/science.aba5256
Agrobacterium	GCF_013321035.1	Agrobacterium rhizogenes	W1.4	-	Agrobacterium_rhizogenes_W1.4	Alphaproteobacteria	Agricultural	Plum	N/A	https://doi.org/10.1126/science.aba5256
Agrobacterium	GCF_013321045.1	Agrobacterium rhizogenes	X1/95	-	Agrobacterium_rhizogenes_X1/95	Alphaproteobacteria	Agricultural	Peach	N/A	https://doi.org/10.1126/science.aba5256
Agrobacterium	GCF_013321075.1	Agrobacterium rhizogenes	T5/73	-	Agrobacterium_rhizogenes_T5/73	Alphaproteobacteria	Agricultural	Azaleas	N/A	https://doi.org/10.1126/science.aba5256
Agrobacterium	GCF_013321095.1	Agrobacterium rhizogenes	T155/95	-	Agrobacterium_rhizogenes_T155/95	Alphaproteobacteria	Agricultural	Grape	N/A	https://doi.org/10.1126/science.aba5256
Agrobacterium	GCF_013321105.1	Agrobacterium rhizogenes	S32/96	-	Agrobacterium_rhizogenes_S32/96	Alphaproteobacteria	Agricultural	Almond	N/A	https://doi.org/10.1126/science.aba5256
Agrobacterium	GCF_013321135.1	Agrobacterium rhizogenes	RO10.5	-	Agrobacterium_rhizogenes_RO10.5	Alphaproteobacteria	Agricultural	Rose	N/A	https://doi.org/10.1126/science.aba5256
Agrobacterium	GCF_013321145.1	Agrobacterium rhizogenes	RO2.2	-	Agrobacterium_rhizogenes_RO2.2	Alphaproteobacteria	Agricultural	Rose	N/A	https://doi.org/10.1126/science.aba5256
Agrobacterium	GCF_013321175.1	Agrobacterium rhizogenes	PVM10.5	-	Agrobacterium_rhizogenes_PVM10.5	Alphaproteobacteria	Agricultural	Peach	N/A	https://doi.org/10.1126/science.aba5256
Agrobacterium	GCF_013321185.1	Agrobacterium rhizogenes	R10.1	-	Agrobacterium_rhizogenes_R10.1	Alphaproteobacteria	Agricultural	Peach	N/A	https://doi.org/10.1126/science.aba5256
Agrobacterium	GCF_013321215.1	Agrobacterium rhizogenes	R1.1	-	Agrobacterium_rhizogenes_R1.1	Alphaproteobacteria	Agricultural	Peach	N/A	https://doi.org/10.1126/science.aba5256
Agrobacterium	GCF_013321225.1	Agrobacterium rhizogenes	PVM1.5	-	Agrobacterium_rhizogenes_PVM1.5	Alphaproteobacteria	Agricultural	Peach	N/A	https://doi.org/10.1126/science.aba5256
Agrobacterium	GCF_013321255.1	Agrobacterium rhizogenes	NCIB8196	-	Agrobacterium_rhizogenes_NCIB8196	Alphaproteobacteria	Agricultural	Cucumber	N/A	https://doi.org/10.1126/science.aba5256
Agrobacterium	GCF_013321275.1	Agrobacterium rhizogenes	P1/75	-	Agrobacterium_rhizogenes_P1/75	Alphaproteobacteria	Agricultural	Dahlia	N/A	https://doi.org/10.1126/science.aba5256
Agrobacterium	GCF_013321295.1	Agrobacterium rhizogenes	N64/94	-	Agrobacterium_rhizogenes_N64/94	Alphaproteobacteria	Agricultural	Raspberry	N/A	https://doi.org/10.1126/science.aba5256
Agrobacterium	GCF_013321305.1	Agrobacterium rhizogenes	L29/94	-	Agrobacterium_rhizogenes_L29/94	Alphaproteobacteria	Agricultural	Blueberry	N/A	https://doi.org/10.1126/science.aba5256
Agrobacterium	GCF_013321315.1	Agrobacterium rhizogenes	M2/73	-	Agrobacterium_rhizogenes_M2/73	Alphaproteobacteria	Agricultural	Birch	N/A	https://doi.org/10.1126/science.aba5256
Agrobacterium	GCF_013321355.1	Agrobacterium rhizogenes	K95/95	-	Agrobacterium_rhizogenes_K95/95	Alphaproteobacteria	Agricultural	Pear	N/A	https://doi.org/10.1126/science.aba5256
Agrobacterium	GCF_013321365.1	Agrobacterium rhizogenes	L20/94	-	Agrobacterium_rhizogenes_L20/94	Alphaproteobacteria	Agricultural	Blueberry	N/A	https://doi.org/10.1126/science.aba5256
Agrobacterium	GCF_013321375.1	Agrobacterium rhizogenes	K27	-	Agrobacterium_rhizogenes_K27	Alphaproteobacteria	Agricultural	Poplar	N/A	https://doi.org/10.1126/science.aba5256
Agrobacterium	GCF_013321415.1	Agrobacterium rhizogenes	J5a/93	-	Agrobacterium_rhizogenes_J5a/93	Alphaproteobacteria	Agricultural	Blackberry	N/A	https://doi.org/10.1126/science.aba5256
Agrobacterium	GCF_013321425.1	Agrobacterium rhizogenes	K6/73	-	Agrobacterium_rhizogenes_K6/73	Alphaproteobacteria	Agricultural	Willow	N/A	https://doi.org/10.1126/science.aba5256
Agrobacterium	GCF_013321455.1	Agrobacterium rhizogenes	I2/75	-	Agrobacterium_rhizogenes_I2/75	Alphaproteobacteria	Agricultural	Rose	N/A	https://doi.org/10.1126/science.aba5256
Agrobacterium	GCF_013321475.1	Agrobacterium rhizogenes	G10.5	-	Agrobacterium_rhizogenes_G10.5	Alphaproteobacteria	Agricultural	Cherry	N/A	https://doi.org/10.1126/science.aba5256
Agrobacterium	GCF_013321485.1	Agrobacterium rhizogenes	J10B/93	-	Agrobacterium_rhizogenes_J10B/93	Alphaproteobacteria	Agricultural	Olallieberry	N/A	https://doi.org/10.1126/science.aba5256
Agrobacterium	GCF_013321495.1	Agrobacterium rhizogenes	H16/79	-	Agrobacterium_rhizogenes_H16/79	Alphaproteobacteria	Agricultural	Rose	N/A	https://doi.org/10.1126/science.aba5256
Agrobacterium	GCF_013321505.1	Agrobacterium rhizogenes	RO11.4	-	Agrobacterium_rhizogenes_RO11.4	Alphaproteobacteria	Agricultural	Rose	N/A	https://doi.org/10.1126/science.aba5256
Agrobacterium	GCF_013321555.1	Agrobacterium rhizogenes	P23/94	-	Agrobacterium_rhizogenes_P23/94	Alphaproteobacteria	Agricultural	Aspen	N/A	https://doi.org/10.1126/science.aba5256
Agrobacterium	GCF_013321565.1	Agrobacterium rhizogenes	D10b/87	-	Agrobacterium_rhizogenes_D10b/87	Alphaproteobacteria	Agricultural	Apple	N/A	https://doi.org/10.1126/science.aba5256
Agrobacterium	GCF_013321575.1	Agrobacterium rhizogenes	Di1462	-	Agrobacterium_rhizogenes_Di1462	Alphaproteobacteria	Agricultural	Rose	N/A	https://doi.org/10.1126/science.aba5256
Agrobacterium	GCF_013321615.1	Agrobacterium rhizogenes	D2/76	-	Agrobacterium_rhizogenes_D2/76	Alphaproteobacteria	Agricultural	Rose	N/A	https://doi.org/10.1126/science.aba5256
Agrobacterium	GCF_013321635.1	Agrobacterium rhizogenes	Di1411	-	Agrobacterium_rhizogenes_Di1411	Alphaproteobacteria	Agricultural	Rose	N/A	https://doi.org/10.1126/science.aba5256
Agrobacterium	GCF_013321655.1	Agrobacterium rhizogenes	D108/85	-	Agrobacterium_rhizogenes_D108/85	Alphaproteobacteria	Agricultural	Blueberry	N/A	https://doi.org/10.1126/science.aba5256
Agrobacterium	GCF_013321665.1	Agrobacterium rhizogenes	D100/85	-	Agrobacterium_rhizogenes_D100/85	Alphaproteobacteria	Agricultural	Blueberry	N/A	https://doi.org/10.1126/science.aba5256
Agrobacterium	GCF_013321695.1	Agrobacterium rhizogenes	CP182/95	-	Agrobacterium_rhizogenes_CP182/95	Alphaproteobacteria	Agricultural	Grape	N/A	https://doi.org/10.1126/science.aba5256
Agrobacterium	GCF_013321715.1	Agrobacterium rhizogenes	D1/94	-	Agrobacterium_rhizogenes_D1/94	Alphaproteobacteria	Agricultural	Grape	N/A	https://doi.org/10.1126/science.aba5256
Agrobacterium	GCF_013321735.1	Agrobacterium rhizogenes	CM80/95	-	Agrobacterium_rhizogenes_CM80/95	Alphaproteobacteria	Agricultural	Grape	N/A	https://doi.org/10.1126/science.aba5256
Agrobacterium	GCF_013321745.1	Agrobacterium rhizogenes	D1/76	-	Agrobacterium_rhizogenes_D1/76	Alphaproteobacteria	Agricultural	Rose	N/A	https://doi.org/10.1126/science.aba5256
Agrobacterium	GCF_013321775.1	Agrobacterium rhizogenes	CM79/95	-	Agrobacterium_rhizogenes_CM79/95	Alphaproteobacteria	Agricultural	Stonecrop (Sedum)	N/A	https://doi.org/10.1126/science.aba5256
Agrobacterium	GCF_013321785.1	Agrobacterium rhizogenes	CM65/95	-	Agrobacterium_rhizogenes_CM65/95	Alphaproteobacteria	Agricultural	Grape	N/A	https://doi.org/10.1126/science.aba5256
Agrobacterium	GCF_013321805.1	Agrobacterium rhizogenes	CG101/95	-	Agrobacterium_rhizogenes_CG101/95	Alphaproteobacteria	Agricultural	Grape	N/A	https://doi.org/10.1126/science.aba5256
Agrobacterium	GCF_013321835.1	Agrobacterium rhizogenes	CA84/95	-	Agrobacterium_rhizogenes_CA84/95	Alphaproteobacteria	Agricultural	Raspberry	N/A	https://doi.org/10.1126/science.aba5256
Agrobacterium	GCF_013321855.1	Agrobacterium rhizogenes	C16/80	-	Agrobacterium_rhizogenes_C16/80	Alphaproteobacteria	Agricultural	Apple	N/A	https://doi.org/10.1126/science.aba5256
Agrobacterium	GCF_013321865.1	Agrobacterium rhizogenes	B147/94	-	Agrobacterium_rhizogenes_B147/94	Alphaproteobacteria	Agricultural	Walnut	N/A	https://doi.org/10.1126/science.aba5256
Agrobacterium	GCF_013321875.1	Agrobacterium rhizogenes	B49C/83	-	Agrobacterium_rhizogenes_B49C/83	Alphaproteobacteria	Agricultural	Apple	N/A	https://doi.org/10.1126/science.aba5256
Agrobacterium	GCF_013321905.1	Agrobacterium rhizogenes	B4/73	-	Agrobacterium_rhizogenes_B4/73	Alphaproteobacteria	Agricultural	Maple	N/A	https://doi.org/10.1126/science.aba5256
Agrobacterium	GCF_013321935.1	Agrobacterium rhizogenes	B1/74	-	Agrobacterium_rhizogenes_B1/74	Alphaproteobacteria	Agricultural	Nanking Cherry	N/A	https://doi.org/10.1126/science.aba5256
Agrobacterium	GCF_013321975.1	Agrobacterium rhizogenes	AQ11/95	-	Agrobacterium_rhizogenes_AQ11/95	Alphaproteobacteria	Agricultural	Hawthorn	N/A	https://doi.org/10.1126/science.aba5256
Agrobacterium	GCF_013321985.1	Agrobacterium rhizogenes	AS10/95	-	Agrobacterium_rhizogenes_AS10/95	Alphaproteobacteria	Agricultural	Grape	N/A	https://doi.org/10.1126/science.aba5256
Agrobacterium	GCF_013322015.1	Agrobacterium rhizogenes	AP82/95	-	Agrobacterium_rhizogenes_AP82/95	Alphaproteobacteria	Agricultural	Plum	N/A	https://doi.org/10.1126/science.aba5256
Agrobacterium	GCF_013322025.1	Agrobacterium rhizogenes	AR13K/71	-	Agrobacterium_rhizogenes_AR13K/71	Alphaproteobacteria	Agricultural	Crabapple	N/A	https://doi.org/10.1126/science.aba5256
Agrobacterium	GCF_013322065.1	Agrobacterium rhizogenes	AL.21.2	-	Agrobacterium_rhizogenes_AL.21.2	Alphaproteobacteria	Agricultural	Plum	N/A	https://doi.org/10.1126/science.aba5256
Agrobacterium	GCF_013322075.1	Agrobacterium rhizogenes	A4	-	Agrobacterium_rhizogenes_A4	Alphaproteobacteria	Agricultural	Rose	N/A	https://doi.org/10.1126/science.aba5256
Agrobacterium	GCF_013322085.1	Agrobacterium rhizogenes	AF44/96	-	Agrobacterium_rhizogenes_AF44/96	Alphaproteobacteria	Agricultural	Blackberry	N/A	https://doi.org/10.1126/science.aba5256
Agrobacterium	GCF_013322135.1	Agrobacterium rhizogenes	A1/90	-	Agrobacterium_rhizogenes_A1/90	Alphaproteobacteria	Agricultural	Chestnut	N/A	https://doi.org/10.1126/science.aba5256
Agrobacterium	GCF_013322155.1	Agrobacterium rhizogenes	A6.4	-	Agrobacterium_rhizogenes_A6.4	Alphaproteobacteria	Agricultural	Cherry	N/A	https://doi.org/10.1126/science.aba5256
Agrobacterium	GCF_013322165.1	Agrobacterium rhizogenes	17-2069-2b	-	Agrobacterium_rhizogenes_17-2069-2b	Alphaproteobacteria	Agricultural	Blackberry	N/A	https://doi.org/10.1126/science.aba5256
Agrobacterium	GCF_013322175.1	Agrobacterium rhizogenes	A13.1	-	Agrobacterium_rhizogenes_A13.1	Alphaproteobacteria	Agricultural	Cherry	N/A	https://doi.org/10.1126/science.aba5256
Agrobacterium	GCF_013322215.1	Agrobacterium rhizogenes	17-2069-2c	-	Agrobacterium_rhizogenes_17-2069-2c	Alphaproteobacteria	Agricultural	Blackberry	N/A	https://doi.org/10.1126/science.aba5256
Agrobacterium	GCF_016864595.1	Agrobacterium rhizogenes	LBA9402	-	Agrobacterium_rhizogenes_LBA9402	Alphaproteobacteria	Agricultural	Rose	N/A	https://doi.org/10.1002/mbo3.1180
Agrobacterium	GCF_017584205.1	Agrobacterium rhizogenes	CA75/95	-	Agrobacterium_rhizogenes_CA75/95	Alphaproteobacteria	Agricultural	Raspberry	N/A	https://doi.org/10.1126/science.aba5256
Agrobacterium	GCF_001541345.2	Agrobacterium vitis	NCPPB3554	-	Agrobacterium_vitis_NCPPB3554	Alphaproteobacteria	Agricultural	Grape	N/A	https://doi.org/10.1126/science.aba5256
Agrobacterium	GCF_001758275.2	Agrobacterium vitis	AB4	-	Agrobacterium_vitis_AB4	Alphaproteobacteria	Agricultural	Grape	N/A	https://doi.org/10.1007/bf00302262
Agrobacterium	GCF_001758305.2	Agrobacterium vitis	AB3	-	Agrobacterium_vitis_AB3	Alphaproteobacteria	Agricultural	Grape	N/A	https://doi.org/10.1007/bf00302262
Agrobacterium	GCF_001860085.2	Agrobacterium vitis	Rr4	-	Agrobacterium_vitis_Rr4	Alphaproteobacteria	Agricultural	Grape	N/A	https://doi.org/10.1111/j.1574-6968.2009.01627.x
Agrobacterium	GCF_001860105.1	Agrobacterium vitis	Sz1	-	Agrobacterium_vitis_Sz1	Alphaproteobacteria	Agricultural	Grape	N/A	https://doi.org/10.1111/j.1574-6968.2009.01627.x
Agrobacterium	GCF_001860125.2	Agrobacterium vitis	Ni1	-	Agrobacterium_vitis_Ni1	Alphaproteobacteria	Agricultural	Grape	N/A	https://doi.org/10.1111/j.1574-6968.2009.01627.x
Agrobacterium	GCF_001860135.2	Agrobacterium vitis	SF93	-	Agrobacterium_vitis_SF93	Alphaproteobacteria	Agricultural	Grape	N/A	https://doi.org/10.1111/j.1574-6968.2009.01627.x
Agrobacterium	GCF_001860165.2	Agrobacterium vitis	AT6	-	Agrobacterium_vitis_AT6	Alphaproteobacteria	Agricultural	Grape	N/A	https://doi.org/10.1111/j.1574-6968.2009.01627.x
Agrobacterium	GCF_001860185.2	Agrobacterium vitis	NW221	-	Agrobacterium_vitis_NW221	Alphaproteobacteria	Agricultural	Grape	N/A	https://doi.org/10.1111/j.1574-6968.2009.01627.x
Agrobacterium	GCF_001860205.2	Agrobacterium vitis	RF2/1	-	Agrobacterium_vitis_RF2/1	Alphaproteobacteria	Agricultural	Grape	N/A	https://doi.org/10.1111/j.1574-6968.2009.01627.x
Agrobacterium	GCF_001860215.2	Agrobacterium vitis	T1/7	-	Agrobacterium_vitis_T1/7	Alphaproteobacteria	Agricultural	Grape	N/A	N/A
Agrobacterium	GCF_002179845.1	Agrobacterium vitis	V80/94	-	Agrobacterium_vitis_V80/94	Alphaproteobacteria	Agricultural	Grape	N/A	N/A
Agrobacterium	GCF_008501865.1	Agrobacterium vitis	SBV_10752	-	Agrobacterium_vitis_SBV_10752	Alphaproteobacteria	Agricultural	Grape	N/A	N/A
Agrobacterium	GCF_008502005.1	Agrobacterium vitis	ICMP10754	-	Agrobacterium_vitis_ICMP10754	Alphaproteobacteria	N/A	Grape	N/A	N/A
Agrobacterium	GCF_009743925.1	Agrobacterium vitis	CG1118	-	Agrobacterium_vitis_CG1118	Alphaproteobacteria	Agricultural	Grape	N/A	N/A
Agrobacterium	GCF_009743975.1	Agrobacterium vitis	CG1103	-	Agrobacterium_vitis_CG1103	Alphaproteobacteria	Agricultural	Grape	N/A	N/A
Agrobacterium	GCF_009743995.1	Agrobacterium vitis	CG1013	-	Agrobacterium_vitis_CG1013	Alphaproteobacteria	Agricultural	Grape	N/A	N/A
Agrobacterium	GCF_009744005.1	Agrobacterium vitis	CG1000	-	Agrobacterium_vitis_CG1000	Alphaproteobacteria	Agricultural	Grape	N/A	N/A
Agrobacterium	GCF_009744025.1	Agrobacterium vitis	CG967	-	Agrobacterium_vitis_CG967	Alphaproteobacteria	Agricultural	Grape	N/A	N/A
Agrobacterium	GCF_009744055.1	Agrobacterium vitis	CG989	-	Agrobacterium_vitis_CG989	Alphaproteobacteria	Agricultural	Grape	N/A	N/A
Agrobacterium	GCF_009744065.1	Agrobacterium vitis	CG964	-	Agrobacterium_vitis_CG964	Alphaproteobacteria	Agricultural	Grape	N/A	N/A
Agrobacterium	GCF_009744095.1	Agrobacterium vitis	CG988	-	Agrobacterium_vitis_CG988	Alphaproteobacteria	Agricultural	Grape	N/A	N/A
Agrobacterium	GCF_009744115.1	Agrobacterium vitis	CG957	-	Agrobacterium_vitis_CG957	Alphaproteobacteria	Agricultural	Grape	N/A	N/A
Agrobacterium	GCF_009744125.1	Agrobacterium vitis	CG475	-	Agrobacterium_vitis_CG475	Alphaproteobacteria	Agricultural	Grape	N/A	N/A
Agrobacterium	GCF_009744135.1	Agrobacterium vitis	CG516	-	Agrobacterium_vitis_CG516	Alphaproteobacteria	Agricultural	Grape	N/A	N/A
Agrobacterium	GCF_009744155.1	Agrobacterium vitis	CG474	-	Agrobacterium_vitis_CG474	Alphaproteobacteria	Agricultural	European Wine Grape	Grape Root	N/A
Agrobacterium	GCF_009744195.1	Agrobacterium vitis	CG415	-	Agrobacterium_vitis_CG415	Alphaproteobacteria	Agricultural	N/A	Vineyard soil	N/A
Agrobacterium	GCF_009744215.1	Agrobacterium vitis	CG108	-	Agrobacterium_vitis_CG108	Alphaproteobacteria	Agricultural	European Wine Grape	Grape Gall	N/A
Agrobacterium	GCF_009744225.1	Agrobacterium vitis	CG102	-	Agrobacterium_vitis_CG102	Alphaproteobacteria	Agricultural	European Wine Grape	Grape Gall	N/A
Agrobacterium	GCF_009744235.1	Agrobacterium vitis	CG118	-	Agrobacterium_vitis_CG118	Alphaproteobacteria	Agricultural	N/A	Vineyard soil	N/A
Agrobacterium	GCF_009744255.1	Agrobacterium vitis	CG98	-	Agrobacterium_vitis_CG98	Alphaproteobacteria	Agricultural	European Wine Grape	Grape Gall	N/A
Agrobacterium	GCF_009744295.1	Agrobacterium vitis	CG81	-	Agrobacterium_vitis_CG81	Alphaproteobacteria	Agricultural	European Wine Grape	Grape Gall	N/A
Agrobacterium	GCF_009744315.1	Agrobacterium vitis	CG49	-	Agrobacterium_vitis_CG49	Alphaproteobacteria	Agricultural	European Wine Grape	Grape Gall	N/A
Agrobacterium	GCF_009744325.1	Agrobacterium vitis	CG78	-	Agrobacterium_vitis_CG78	Alphaproteobacteria	Agricultural	European Wine Grape	Grape Gall	N/A
Agrobacterium	GCF_009744335.1	Agrobacterium vitis	CG56	-	Agrobacterium_vitis_CG56	Alphaproteobacteria	Agricultural	European Wine Grape	Grape Gall	N/A
Agrobacterium	GCF_009744345.1	Agrobacterium vitis	CG47	-	Agrobacterium_vitis_CG47	Alphaproteobacteria	Agricultural	European Wine Grape	Grape Gall	N/A
Agrobacterium	GCF_013114765.1	Agrobacterium vitis	K306	-	Agrobacterium_vitis_K306	Alphaproteobacteria	Agricultural	European Wine Grape	Barmera,South Australia	N/A
Agrobacterium	GCF_013317315.1	Agrobacterium vitis	F2/5	-	Agrobacterium_vitis_F2/5	Alphaproteobacteria	Agricultural	Grape	N/A	https://doi.org/10.1126/science.aba5256
Agrobacterium	GCF_013317325.1	Agrobacterium vitis	P86/93	-	Agrobacterium_vitis_P86/93	Alphaproteobacteria	Agricultural	Grape	N/A	https://doi.org/10.1126/science.aba5256
Agrobacterium	GCF_013317335.1	Agrobacterium vitis	T268/95	-	Agrobacterium_vitis_T268/95	Alphaproteobacteria	Agricultural	Grape	N/A	https://doi.org/10.1126/science.aba5256
Agrobacterium	GCF_013317345.1	Agrobacterium vitis	T267/94	-	Agrobacterium_vitis_T267/94	Alphaproteobacteria	Agricultural	Grape	N/A	https://doi.org/10.1126/science.aba5256
Agrobacterium	GCF_013317355.1	Agrobacterium vitis	T393/94	-	Agrobacterium_vitis_T393/94	Alphaproteobacteria	Agricultural	Grape	N/A	https://doi.org/10.1126/science.aba5256
Agrobacterium	GCF_013317415.1	Agrobacterium vitis	CG412	-	Agrobacterium_vitis_CG412	Alphaproteobacteria	Agricultural	Grape	N/A	https://doi.org/10.1126/science.aba5256
Agrobacterium	GCF_013317435.1	Agrobacterium vitis	AV25/95	-	Agrobacterium_vitis_AV25/95	Alphaproteobacteria	Agricultural	Grape	N/A	https://doi.org/10.1126/science.aba5256
Agrobacterium	GCF_013317445.1	Agrobacterium vitis	CG678	-	Agrobacterium_vitis_CG678	Alphaproteobacteria	Agricultural	Grape	N/A	https://doi.org/10.1126/science.aba5256
Agrobacterium	GCF_013317475.1	Agrobacterium vitis	BM37/95	-	Agrobacterium_vitis_BM37/95	Alphaproteobacteria	Agricultural	Grape	N/A	https://doi.org/10.1126/science.aba5256
Agrobacterium	GCF_013337045.1	Agrobacterium vitis	T60/94	-	Agrobacterium_vitis_T60/94	Alphaproteobacteria	Agricultural	Grape	N/A	https://doi.org/10.1126/science.aba5256
Agrobacterium	GCF_013426715.1	Agrobacterium vitis	VAT03-9	-	Agrobacterium_vitis_VAT03-9	Alphaproteobacteria	Agricultural	Grapevine	N/A	N/A
Agrobacterium	GCF_013426735.1	Agrobacterium vitis	VAR06-30	-	Agrobacterium_vitis_VAR06-30	Alphaproteobacteria	Agricultural	Grapevine	N/A	N/A
Agrobacterium	GCF_013427035.1	Agrobacterium vitis	VAR03-1	-	Agrobacterium_vitis_VAR03-1	Alphaproteobacteria	Agricultural	Grapevine	N/A	N/A
Agrobacterium	GCF_014926405.1	Agrobacterium vitis	K377	-	Agrobacterium_vitis_K377	Alphaproteobacteria	Agricultural	European Wine Grape	N/A	N/A
Agrobacterium	GCF_001692345.1	Agrobacterium rubi	W2/73	-	Agrobacterium_rubi_W2/73	Alphaproteobacteria	Environmental	Spindle Tree	N/A	https://doi.org/10.7717/peerj.2222
Agrobacterium	GCF_013320835.1	Agrobacterium rubi	Eu3-2NK	-	Agrobacterium_rubi_Eu3-2NK	Alphaproteobacteria	Agricultural	Spindle Tree	N/A	https://doi.org/10.1126/science.aba5256
Agrobacterium	GCF_013320855.1	Agrobacterium rubi	Eu3-2RS	-	Agrobacterium_rubi_Eu3-2RS	Alphaproteobacteria	Agricultural	Spindle Tree	N/A	https://doi.org/10.1126/science.aba5256
Agrobacterium	GCF_013320895.1	Agrobacterium rubi	Eu2-1NK	-	Agrobacterium_rubi_Eu2-1NK	Alphaproteobacteria	Agricultural	Spindle Tree	N/A	https://doi.org/10.1126/science.aba5256
Agrobacterium	GCF_013320905.1	Agrobacterium rubi	A19/93	-	Agrobacterium_rubi_A19/93	Alphaproteobacteria	Agricultural	Spindle Tree	N/A	https://doi.org/10.1126/science.aba5256
Agrobacterium	GCF_017873055.1	Agrobacterium rubi	DSM6772	-	Agrobacterium_rubi_DSM6772	Alphaproteobacteria	Comparative Analysis	N/A	N/A	N/A
Agrobacterium	GCF_000214615.1	Agrobacterium spp	ATCC31749	-	Agrobacterium_spp_ATCC31749	Alphaproteobacteria	N/A	N/A	N/A	https://doi.org/10.1128/jb.05302-11
Agrobacterium	GCF_005144425.1	Agrobacterium larrymoorei	CFBP5477	-	Agrobacterium_larrymoorei_CFBP5477	Alphaproteobacteria	Agricultural	N/A	N/A	N/A
Agrobacterium	GCF_005145045.1	Agrobacterium larrymoorei	CFBP5473	-	Agrobacterium_larrymoorei_CFBP5473	Alphaproteobacteria	Agricultural	N/A	N/A	N/A
Agrobacterium	GCF_013322225.1	Agrobacterium larrymoorei	FPH-AR2	-	Agrobacterium_larrymoorei_FPH-AR2	Alphaproteobacteria	Agricultural	Blanketflower	N/A	https://doi.org/10.1126/science.aba5256
Agrobacterium	GCF_019355895.1	Agrobacterium larrymoorei	AF3.44	-	Agrobacterium_larrymoorei_AF3.44	Alphaproteobacteria	Agricultural	Weeping Fig	N/A	N/A
Agrobacterium	GCF_000092025.1	Agrobacterium fabrum	C58	-	Agrobacterium_fabrum_C58	Alphaproteobacteria	N/A	N/A	N/A	https://doi.org/10.1126/science.1066804
Agrobacterium	GCF_007679845.1	Agrobacterium fabrum	DE0068	-	Agrobacterium_fabrum_DE0068	Alphaproteobacteria	Environmental	N/A	Environmental	https://doi.org/10.1073/pnas.2008807117
Agrobacterium	GCF_007679885.1	Agrobacterium fabrum	DE0067	-	Agrobacterium_fabrum_DE0067	Alphaproteobacteria	Environmental	N/A	N/A	https://doi.org/10.1073/pnas.2008807117
Agrobacterium	GCF_000016285.1	Agrobacterium vitis	S4	-	Agrobacterium_vitis_S4	Alphaproteobacteria	N/A	European Wine Grape	N/A	https://doi.org/10.1128/jb.01779-08
Agrobacterium	GCF_001526545.1	Agrobacterium spp	C13	-	Agrobacterium_spp_C13	Alphaproteobacteria	Environmental	N/A	N/A	N/A
Agrobacterium	GCF_001526585.1	Agrobacterium spp	LY4	-	Agrobacterium_spp_LY4	Alphaproteobacteria	Environmental	N/A	N/A	N/A
Agrobacterium	GCF_001526605.1	Agrobacterium spp	TS43	-	Agrobacterium_spp_TS43	Alphaproteobacteria	Environmental	N/A	N/A	N/A
Agrobacterium	GCF_001526525.1	Agrobacterium spp	TS45	-	Agrobacterium_spp_TS45	Alphaproteobacteria	Environmental	N/A	N/A	N/A
Agrobacterium	GCF_000219665.1	Agrobacterium tumefaciens	F2	-	Agrobacterium_tumefaciens_F2	Alphaproteobacteria	Environmental	N/A	N/A	https://doi.org/10.1128/jb.05690-11
Agrobacterium	GCF_000233975.1	Agrobacterium tumefaciens	CCNWGS0286	-	Agrobacterium_tumefaciens_CCNWGS0286	Alphaproteobacteria	Environmental	N/A	N/A	https://doi.org/10.1128/AEM.01200-12
Agrobacterium	GCF_000236125.1	Agrobacterium tumefaciens	5A	-	Agrobacterium_tumefaciens_5A	Alphaproteobacteria	Environmental	N/A	N/A	https://doi.org/10.1128/jb.06585-11
Agrobacterium	GCF_000381165.1	Agrobacterium spp	10MFCol1.1	-	Agrobacterium_spp_10MFCol1.1	Alphaproteobacteria	Comparative Analysis	N/A	N/A	N/A
Agrobacterium	GCF_000300855.1	Agrobacterium albertimagni	AOL15	-	Agrobacterium_albertimagni_AOL15	Alphaproteobacteria	Environmental	N/A	N/A	https://doi.org/10.1128/jb.01912-12
Agrobacterium	GCF_000384555.1	Agrobacterium spp	224MFTsu3.1	-	Agrobacterium_spp_224MFTsu3.1	Alphaproteobacteria	Comparative Analysis	N/A	N/A	N/A
Agrobacterium	GCF_003667725.1	Agrobacterium fabrum	1D132	-	Agrobacterium_fabrum_1D132	Alphaproteobacteria	Evolution	Japanese cherry	N/a	https://doi.org/10.1111/j.1467-7652.2005.00123.x
Agrobacterium	GCF_003667945.1	Agrobacterium fabrum	12D13	-	Agrobacterium_fabrum_12D13	Alphaproteobacteria	Evolution	N/A	N/A	N/A
Agrobacterium	GCF_007002855.1	Agrobacterium fabrum	Arqua	-	Agrobacterium_fabrum_Arqua	Alphaproteobacteria	Agricultural	N/A	N/A	https://doi.org/10.1007/s00253-019-10003-0
Agrobacterium	GCF_012971785.1	Agrobacterium fabrum	ARqua1	-	Agrobacterium_fabrum_ARqua1	Alphaproteobacteria	N/A	N/A	Root	N/A
Agrobacterium	GCF_013317665.1	Agrobacterium fabrum	N40/94	-	Agrobacterium_fabrum_N40/94	Alphaproteobacteria	Agricultural	Raspberry	N/A	https://doi.org/10.1126/science.aba5256
Agrobacterium	GCF_013317735.1	Agrobacterium fabrum	N33/94	-	Agrobacterium_fabrum_N33/94	Alphaproteobacteria	Agricultural	Raspberry	N/A	https://doi.org/10.1126/science.aba5256
Agrobacterium	GCF_013318095.1	Agrobacterium fabrum	Di1525a	-	Agrobacterium_fabrum_Di1525a	Alphaproteobacteria	Agricultural	Peony	N/A	https://doi.org/10.1126/science.aba5256
Agrobacterium	GCF_013318355.1	Agrobacterium fabrum	2788	-	Agrobacterium_fabrum_2788	Alphaproteobacteria	Agricultural	N/A	N/A	https://doi.org/10.1126/science.aba5256
Agrobacterium	GCF_016599575.1	Agrobacterium fabrum	GV2260	-	Agrobacterium_fabrum_GV2260	Alphaproteobacteria	Agricultural	N//A	N/A	N/A
Agrobacterium	GCF_016599595.1	Agrobacterium fabrum	EHA105	-	Agrobacterium_fabrum_EHA105	Alphaproteobacteria	Agricultural	N/A	N/A	N/A
Agrobacterium	GCF_016864515.1	Agrobacterium fabrum	BG5	-	Agrobacterium_fabrum_BG5	Alphaproteobacteria	Agricultural	Ghaf	Nodule	N/A
Agrobacterium	GCF_900100235.1	Agrobacterium fabrum	PDC82	-	Agrobacterium_fabrum_PDC82	Alphaproteobacteria	N/A	N/A	N/A	N/A
Agrobacterium	GCF_900104545.1	Agrobacterium fabrum	NFIX02	-	Agrobacterium_fabrum_NFIX02	Alphaproteobacteria	N/A	N/A	N/A	N/A
Agrobacterium	GCF_900111085.1	Agrobacterium fabrum	NFIX01	-	Agrobacterium_fabrum_NFIX01	Alphaproteobacteria	N/A	N/A	N/A	N/A
Agrobacterium	GCF_000192635.1	Agrobacterium fabacearum	H13-3	-	Agrobacterium_fabacearum_H13-3	Alphaproteobacteria	N/A	N/A	N/A	https://doi.org/10.1016/j.jbiotec.2011.01.010
Agrobacterium	GCF_000971565.1	Agrobacterium fabacearum	Ach5	-	Agrobacterium_fabacearum_Ach5	Alphaproteobacteria	Agricultural	Sneezewort	N/A	https://doi.org/10.1128/genomea.00570-15
Agrobacterium	GCF_009649785.1	Agrobacterium fabacearum	CNPSo675	-	Agrobacterium_fabacearum_CNPSo675	Alphaproteobacteria	N/A	Bean	Nodule	N/A
Agrobacterium	GCF_003610845.1	Agrobacterium deltaense	T3F4	-	Agrobacterium_deltaense_T3F4	Alphaproteobacteria	N/A	N/A	N/A	N/A
Agrobacterium	GCF_003931535.1	Agrobacterium deltaense	CNPSo3391	-	Agrobacterium_deltaense_CNPSo3391	Alphaproteobacteria	Agricultural	Soybean	Nodule	N/A
Agrobacterium	GCF_019511265.1	Agrobacterium deltaense	HU53	-	Agrobacterium_deltaense_HU53	Alphaproteobacteria	Agricultural	Pigeon Pea	Root Nodule	https://doi.org/10.1128/mbio.00423-21
Agrobacterium	GCF_002008225.1	Agrobacterium salinitolerans	YIC5082	-	Agrobacterium_salinitolerans_YIC5082	Alphaproteobacteria	Agricultural	Yellow Pea Bush	N/A	N/A
Agrobacterium	GCF_005144505.1	Agrobacterium salinitolerans	CFBP5507	-	Agrobacterium_salinitolerans_CFBP5507	Alphaproteobacteria	Agricultual	N/A	N/A	N/A
Agrobacterium	GCF_007002765.1	Agrobacterium salinitolerans	GBBC3283	-	Agrobacterium_salinitolerans_GBBC3283	Alphaproteobacteria	Agricultural	Tomato	N/A	https://doi.org/10.1007/s00253-019-10003-0
Agrobacterium	GCF_013317635.1	Agrobacterium salinitolerans	NCPPB2657	-	Agrobacterium_salinitolerans_NCPPB2657	Alphaproteobacteria	Agricultural	Cucumber	N/A	N/A
Agrobacterium	GCF_019048945.1	Agrobacterium salinitolerans	DG3-1	-	Agrobacterium_salinitolerans_DG3-1	Alphaproteobacteria	Agricultural	Cotton	Root Nodule	N/A
Agrobacterium	GCF_900039255.1	Agrobacterium fabacearum	CFBP5771	-	Agrobacterium_fabacearum_CFBP5771	Alphaproteobacteria	N/A	N/A	N/A	N/A
Agrobacterium	GCF_900012605.1	Agrobacterium tumefaciens	CFBP5621	-	Agrobacterium_tumefaciens_CFBP5621	Alphaproteobacteria	N/A	N/A	N/A	N/A
Agrobacterium	GCF_001541315.1	Agrobacterium tumefaciens	B6	-	Agrobacterium_tumefaciens_B6	Alphaproteobacteria	Agricultural	N/A	Apple Seeding Crown Gall	https://doi.org/10.1126/science.25.643.671
Agrobacterium	GCF_900011755.1	Agrobacterium tumefaciens	Kerr14	-	Agrobacterium_tumefaciens_Kerr14	Alphaproteobacteria	N/A	N/A	N/A	N/A
Agrobacterium	GCF_900012585.1	Agrobacterium deltaense	NCPPB1641	-	Agrobacterium_deltaense_NCPPB1641	Alphaproteobacteria	N/A	N/A	N/A	N/A
Agrobacterium	GCF_900013505.1	Agrobacterium deltaense	RV3	-	Agrobacterium_deltaense_RV3	Alphaproteobacteria	N/A	N/A	N/A	N/A
Agrobacterium	GCF_900013515.1	Agrobacterium deltaense	Zutra3-1	-	Agrobacterium_deltaense_Zutra3-1	Alphaproteobacteria	N/A	N/A	N/A	N/A
Agrobacterium	GCF_900012615.1	Agrobacterium spp	CFBP6927	-	Agrobacterium_spp_CFBP6927	Alphaproteobacteria	N/A	N/A	N/A	N/A
Agrobacterium	GCF_900014385.1	Agrobacterium fabacearum	S56	-	Agrobacterium_fabacearum_S56	Alphaproteobacteria	N/A	N/A	N/A	N/A
Agrobacterium	GCF_900012575.1	Agrobacterium fabacearum	TT111	-	Agrobacterium_fabacearum_TT111	Alphaproteobacteria	N/A	N/A	N/A	N/A
Agrobacterium	GCF_900013535.1	Agrobacterium spp	CFBP6623	-	Agrobacterium_spp_CFBP6623	Alphaproteobacteria	N/A	N/A	N/A	N/A
Agrobacterium	GCF_900013525.1	Agrobacterium fabrum	J-07	-	Agrobacterium_fabrum_J-07	Alphaproteobacteria	N/A	N/A	N/A	N/A
Agrobacterium	GCF_900012565.1	Agrobacterium salinitolerans	Hayward0363	-	Agrobacterium_salinitolerans_Hayward0363	Alphaproteobacteria	N/A	N/A	N/A	N/A
Agrobacterium	GCF_900012595.1	Agrobacterium spp	CFBP6626	-	Agrobacterium_spp_CFBP6626	Alphaproteobacteria	N/A	N/A	N/A	N/A
Agrobacterium	GCF_900013495.1	Agrobacterium spp	CFBP5494	-	Agrobacterium_spp_CFBP5494	Alphaproteobacteria	N/A	N/A	N/A	N/A
Agrobacterium	GCF_000696095.1	Agrobacterium rhizogenes	NBRC13257	-	Agrobacterium_rhizogenes_NBRC13257	Alphaproteobacteria	Biotechnological	N/A	N/A	N/A
Agrobacterium	GCF_900188475.1	Agrobacterium spp	719_389	-	Agrobacterium_spp_719_389	Alphaproteobacteria	Environmental	Field Pennycress	N/A	N/A
Agrobacterium	GCF_004328495.1	Agrobacterium spp	33MFTa1.1	-	Agrobacterium_spp_33MFTa1.1	Alphaproteobacteria	Environmental	Field Pennycress	N/A	N/A
Agrobacterium	GCF_000442985.1	Agrobacterium fabacearum	P4	-	Agrobacterium_fabacearum_P4	Alphaproteobacteria	Environmental	N/A	tobacco rhizosphere	https://doi.org/10.1128/genomea.00798-13
Agrobacterium	GCF_000439225.1	Agrobacterium tumefaciens	WRT31	-	Agrobacterium_tumefaciens_WRT31	Alphaproteobacteria	Environmental	tobacco	N/A	https://doi.org/10.1128/genomeA.00653-13
Agrobacterium	GCF_000699125.1	Agrobacterium tumefaciens	GW4	-	Agrobacterium_tumefaciens_GW4	Alphaproteobacteria	Environmental	N/A	N/A	N/A
Agrobacterium	GCF_001526565.1	Agrobacterium spp	JL28	-	Agrobacterium_spp_JL28	Alphaproteobacteria	Environmental	N/A	N/A	N/A
Agrobacterium	GCF_001526505.1	Agrobacterium spp	D14	-	Agrobacterium_spp_D14	Alphaproteobacteria	Environmental	N/A	N/A	https://doi.org/10.1111/j.1365-2672.2011.05142.x
Agrobacterium	GCF_000482285.1	Agrobacterium spp	UNC420CL41Cvi	-	Agrobacterium_spp_UNC420CL41Cvi	Alphaproteobacteria	Comparative Analysis	N/A	N/A	N/A
Agrobacterium	GCF_003261015.1	Agrobacterium spp	MS2	-	Agrobacterium_spp_MS2	Alphaproteobacteria	Environmental	N/A	N/A	N/A
Agrobacterium	GCF_000518585.1	Agrobacterium larrymoorei	ATCC51759	-	Agrobacterium_larrymoorei_ATCC51759	Alphaproteobacteria	Comparative Analysis	N/A	N/A	N/A
Agrobacterium	GCF_000739935.1	Agrobacterium rubi	TR3	-	Agrobacterium_rubi_TR3	Alphaproteobacteria	Biotechnological	N/A	N/A	N/A
Agrobacterium	GCF_000576515.1	Agrobacterium tumefaciens	LBA4213(Ach5)	-	Agrobacterium_tumefaciens_LBA4213(Ach5)	Alphaproteobacteria	Agricultural	N/A	N/A	N/A
Agrobacterium	GCF_900012625.1	Agrobacterium spp	NCPPB925	-	Agrobacterium_spp_NCPPB925	Alphaproteobacteria	N/A	N/A	N/A	N/A
Agrobacterium	GCF_001005815.2	Agrobacterium spp	LC34	-	Agrobacterium_spp_LC34	Alphaproteobacteria	Environmental	N/A	N/A	N/A
Agrobacterium	GCF_001263295.1	Agrobacterium spp	SUL3	-	Agrobacterium_spp_SUL3	Alphaproteobacteria	N/A	Botryococcus Braunii	N/A	https://doi.org/10.1128/genomea.01527-15
Agrobacterium	GCF_001692275.1	Agrobacterium spp	13-2099-1-2	-	Agrobacterium_spp_13-2099-1-2	Alphaproteobacteria	Environmental	Peach/almond_rootstock	N/A	N/A
Agrobacterium	GCF_001692285.1	Agrobacterium spp	13-626	-	Agrobacterium_spp_13-626	Alphaproteobacteria	Environmental	Peach/almond_rootstock	N/A	N/A
Agrobacterium	GCF_001692155.1	Agrobacterium spp	B131/95	-	Agrobacterium_spp_B131/95	Alphaproteobacteria	Environmental	Peach/almond_rootstock	N/A	N/A
Agrobacterium	GCF_001692215.1	Agrobacterium spp	B133/95	-	Agrobacterium_spp_B133/95	Alphaproteobacteria	Environmental	Peach/almond_rootstock	N/A	N/A
Agrobacterium	GCF_001713475.1	Agrobacterium spp	RAC06	-	Agrobacterium_spp_RAC06	Alphaproteobacteria	Environmental	N/A	N/A	N/A
Agrobacterium	GCF_900100825.1	Agrobacterium spp	DSM25558	-	Agrobacterium_spp_DSM25558	Alphaproteobacteria	N/A	N/A	N/A	N/A
Agrobacterium	GCF_002008205.1	Agrobacterium spp	YIC4121	-	Agrobacterium_spp_YIC4121	Alphaproteobacteria	Agricultural	Yellow Pea Bush	N/A	N/A
Agrobacterium	GCF_002915175.1	Agrobacterium rosae	NCPPB1650	-	Agrobacterium_rosae_NCPPB1650	Alphaproteobacteria	Agricultural	Rosa x hybrida	N/A	N/A
Agrobacterium	GCF_002915195.1	Agrobacterium rosae	B20.3	-	Agrobacterium_rosae_B20.3	Alphaproteobacteria	Agricultaral	Blueberry	N/A	N/A
Agrobacterium	GCF_008501885.1	Agrobacterium rosae	SBV_31	-	Agrobacterium_rosae_SBV_31	Alphaproteobacteria	N/A	Kiwifruit	N/A	N/A
Agrobacterium	GCF_008501895.1	Agrobacterium rosae	SBV_32	-	Agrobacterium_rosae_SBV_32	Alphaproteobacteria	N/A	Kiwifruit	N/A	N/A
Agrobacterium	GCF_009498795.1	Agrobacterium rosae	SBV33	-	Agrobacterium_rosae_SBV33	Alphaproteobacteria	N/A	Kiwifruit	N/A	N/A
Agrobacterium	GCF_017254855.1	Agrobacterium rosae	A.E1	-	Agrobacterium_rosae_A.E1	Alphaproteobacteria	Agricultural	N/A	N/A	N/A
Agrobacterium	GCF_900100645.1	Agrobacterium rosae	DSM25559	-	Agrobacterium_rosae_DSM25559	Alphaproteobacteria	N/A	White Clover	Leaf	N/A
Agrobacterium	GCF_001562555.1	Agrobacterium bohemicum	R89-1	-	Agrobacterium_bohemicum_R89-1	Alphaproteobacteria	Environmental	N/A	N/A	https://doi.org/10.1128/genomea.00196-16
Agrobacterium	GCF_002896715.1	Agrobacterium bohemicum	R90	-	Agrobacterium_bohemicum_R90	Alphaproteobacteria	Agricultural	N/A	N/A	N/A
Agrobacterium	GCF_003031125.1	Agrobacterium spp	LAD9	-	Agrobacterium_spp_LAD9	Alphaproteobacteria	Environmental	N/A	N/A	https://doi.org/10.1093/femsec/fiy020
Agrobacterium	GCF_012276985.1	Agrobacterium spp	a22-2	-	Agrobacterium_spp_a22-2	Alphaproteobacteria	Agricultural	Hedysarum multijugum	Root	N/A
Agrobacterium	GCF_009498615.1	Agrobacterium spp	ICMP6402	-	Agrobacterium_spp_ICMP6402	Alphaproteobacteria	N/A	Grape	N/A	N/A
Agrobacterium	GCF_008682375.1	Agrobacterium spp	ICMP7243	-	Agrobacterium_spp_ICMP7243	Alphaproteobacteria	N/A	Boysenberry	N/A	N/A
Agrobacterium	GCF_003938925.1	Agrobacterium spp	FDAARGOS_525	-	Agrobacterium_spp_FDAARGOS_525	Alphaproteobacteria	Medical	Human	N/A	https://doi.org/10.1038/s41467-019-11306-6
Agrobacterium	GCF_004012045.1	Agrobacterium spp	RS6	-	Agrobacterium_spp_RS6	Alphaproteobacteria	Environmental	N/A	N/A	N/A
Agrobacterium	GCF_004005385.1	Agrobacterium spp	CNPSo2736	-	Agrobacterium_spp_CNPSo2736	Alphaproteobacteria	N/A	Bean	N/A	N//A
Agrobacterium	GCF_004310285.1	Agrobacterium cavarae	RZME10	-	Agrobacterium_cavarae_RZME10	Alphaproteobacteria	Agricultural	Maize	N/A	N/A
Agrobacterium	GCF_013365515.1	Agrobacterium spp	CGMCC11546	-	Agrobacterium_spp_CGMCC11546	Alphaproteobacteria	Industrial	N/A	N/A	N/A
Agrobacterium	GCF_006970545.1	Agrobacterium spp	T29	-	Agrobacterium_spp_T29	Alphaproteobacteria	Environmental	N/A	N/A	N/A
Agrobacterium	GCF_014138475.1	Agrobacterium spp	RC10-4-1	-	Agrobacterium_spp_RC10-4-1	Alphaproteobacteria	Compartive Analysis	N/A	N/A	N/A
Agrobacterium	GCF_007680755.1	Agrobacterium spp	DE0009	-	Agrobacterium_spp_DE0009	Alphaproteobacteria	Environmental	N/A	N/A	https://doi.org/10.1073/pnas.2008807117
Agrobacterium	GCF_008274755.1	Agrobacterium spp	B1(2019)	-	Agrobacterium_spp_B1(2019)	Alphaproteobacteria	Evolution	N/A	N/A	N/A
Agrobacterium	GCF_009650195.1	Agrobacterium spp	MA01	-	Agrobacterium_spp_MA01	Alphaproteobacteria	Evolution	N/A	N/A	N/A
Agrobacterium	GCF_011684005.1	Agrobacterium spp	NCIB9042	-	Agrobacterium_spp_NCIB9042	Alphaproteobacteria	Environmental	N/A	N/A	N/A
Agrobacterium	GCF_014851585.1	Agrobacterium spp	AGB01	-	Agrobacterium_spp_AGB01	Alphaproteobacteria	Environmental	N/A	N/A	N/A
Agrobacterium	GCF_015704895.1	Agrobacterium spp	MOPV5	-	Agrobacterium_spp_MOPV5	Alphaproteobacteria	N/A	Bean	Root Nodule	N/A
Agrobacterium	GCF_017313375.1	Agrobacterium spp	Ap1	-	Agrobacterium_spp_Ap1	Alphaproteobacteria	Agricultural	N/A	Crown Gall	N/A
Agrobacterium	GCF_017313365.1	Agrobacterium spp	OT33	-	Agrobacterium_spp_OT33	Alphaproteobacteria	Agricultural	N/A	Crown Gall	N/A
Agrobacterium	GCF_017313405.1	Agrobacterium spp	Rnr	-	Agrobacterium_spp_Rnr	Alphaproteobacteria	Agricultural	N/A	Crown Gall	N/A
Agrobacterium	GCF_017741765.1	Agrobacterium spp	S2/73	-	Agrobacterium_spp_S2/73	Alphaproteobacteria	Agricultural	Lippia	N/A	N/A
Agrobacterium	GCF_019355535.1	Agrobacterium spp	S7/73	-	Agrobacterium_spp_S7/73	Alphaproteobacteria	Agricultural	Lippia	N/A	N/A
Xanthomonas	GCF_000590375.1	Xanthomonas campestris	CFBP5825R	-	Xanthomonas_campestris_CFBP5825R	Gammaproteobacteria	Agricultural	Radishes	N/A	https://doi.org/10.1186/s12864-015-2190-0
Xanthomonas	GCF_000834675.1	Xanthomonas campestris	LMCP11	-	Xanthomonas_campestris_LMCP11	Gammaproteobacteria	Environmental	Arabidopsis	Leaf	N/A
Xanthomonas	GCF_001705825.1	Xanthomonas campestris	LMG8031	-	Xanthomonas_campestris_LMG8031	Gammaproteobacteria	Industrial	Cabbage	N/A	N/A
Xanthomonas	GCF_002916725.2	Xanthomonas campestris	E1	-	Xanthomonas_campestris_E1	Gammaproteobacteria	Agricultaral	Cabbage	Leaves	https://doi.org/10.1094/PHYTO-08-19-0319-R
Xanthomonas	GCF_003111945.1	Xanthomonas campestris	Xc86	-	Xanthomonas_campestris_Xc86	Gammaproteobacteria	Agricultaral	Maize	Leaves	https://doi.org/10.1128/genomea.00532-18
Xanthomonas	GCF_003352895.1	Xanthomonas campestris	NL_P121	-	Xanthomonas_campestris_NL_P121	Gammaproteobacteria	Evolution	Arabidopsis	N/A	https://doi.org/10.1073/pnas.1710980115
Xanthomonas	GCF_003352955.1	Xanthomonas campestris	LMC_P25	-	Xanthomonas_campestris_LMC_P25	Gammaproteobacteria	Evolution	Arabidopsis	N/A	https://doi.org/10.1073/pnas.1710980115
Xanthomonas	GCF_003352965.1	Xanthomonas campestris	LMC_P11	-	Xanthomonas_campestris_LMC_P11	Gammaproteobacteria	Evolution	Arabidopsis	N/A	https://doi.org/10.1073/pnas.1710980115
Xanthomonas	GCF_003363795.1	Xanthomonas campestris	MEDV_P25	-	Xanthomonas_campestris_MEDV_P25	Gammaproteobacteria	Evolution	Arabidopsis	N/A	https://doi.org/10.1073/pnas.1710980115
Xanthomonas	GCF_003363805.1	Xanthomonas campestris	NL_P172	-	Xanthomonas_campestris_NL_P172	Gammaproteobacteria	Evolution	Arabidopsis	N/A	https://doi.org/10.1073/pnas.1710980115
Xanthomonas	GCF_003363835.1	Xanthomonas campestris	LMC_P73	-	Xanthomonas_campestris_LMC_P73	Gammaproteobacteria	Evolution	Arabidopsis	N/A	https://doi.org/10.1073/pnas.1710980115
Xanthomonas	GCF_003363965.1	Xanthomonas campestris	BRE_17	-	Xanthomonas_campestris_BRE_17	Gammaproteobacteria	Evolution	Arabidopsis	N/A	https://doi.org/10.1073/pnas.1710980115
Xanthomonas	GCF_003363995.1	Xanthomonas campestris	MEDV_A40	-	Xanthomonas_campestris_MEDV_A40	Gammaproteobacteria	Evolution	Arabidopsis	N/A	https://doi.org/10.1073/pnas.1710980115
Xanthomonas	GCF_003364005.1	Xanthomonas campestris	LMC_P47	-	Xanthomonas_campestris_LMC_P47	Gammaproteobacteria	Evolution	Arabidopsis	N/A	https://doi.org/10.1073/pnas.1710980115
Xanthomonas	GCF_003410175.1	Xanthomonas campestris	WHRI8473	-	Xanthomonas_campestris_WHRI8473	Gammaproteobacteria	Agricultural	Common Wallflower	N/A	N/A
Xanthomonas	GCF_003410215.1	Xanthomonas campestris	WHRI8525	-	Xanthomonas_campestris_WHRI8525	Gammaproteobacteria	Agricultural	Common Wallflower	N/A	N/A
Xanthomonas	GCF_003410225.1	Xanthomonas campestris	WHRI8481	-	Xanthomonas_campestris_WHRI8481	Gammaproteobacteria	Agricultural	Candytuft	N/A	N/A
Xanthomonas	GCF_003602375.1	Xanthomonas campestris	CFBP7700	-	Xanthomonas_campestris_CFBP7700	Gammaproteobacteria	Agricultural	Bean	Seed	https://doi.org/10.1111/mpp.12737
Xanthomonas	GCF_011761725.1	Xanthomonas campestris	8590	-	Xanthomonas_campestris_8590	Gammaproteobacteria	Comparative Analysis	N/A	N/A	N/A
Xanthomonas	GCF_011761845.1	Xanthomonas campestris	CFBP7622	-	Xanthomonas_campestris_CFBP7622	Gammaproteobacteria	Comparative Analysis	N/A	N/A	N/A
Xanthomonas	GCF_011761885.1	Xanthomonas campestris	CFBP8151	-	Xanthomonas_campestris_CFBP8151	Gammaproteobacteria	Comparative Analysis	N/A	N/A	N/A
Xanthomonas	GCF_011761915.1	Xanthomonas campestris	CFBP8605	-	Xanthomonas_campestris_CFBP8605	Gammaproteobacteria	Comparative Analysis	N/A	N/A	N/A
Xanthomonas	GCF_014194055.1	Xanthomonas campestris	F19	-	Xanthomonas_campestris_F19	Gammaproteobacteria	Comparative Analysis	N/A	N/A	N/A
Xanthomonas	GCF_014194135.1	Xanthomonas campestris	CFBP7680	-	Xanthomonas_campestris_CFBP7680	Gammaproteobacteria	Comparative Analysis	N/A	N/A	N/A
Xanthomonas	GCF_014195735.1	Xanthomonas campestris	3338	-	Xanthomonas_campestris_3338	Gammaproteobacteria	Comparative Analysis	N/A	N/A	N/A
Xanthomonas	GCF_014197275.1	Xanthomonas campestris	3075	-	Xanthomonas_campestris_3075	Gammaproteobacteria	Comparative Analysis	N/A	N/A	N/A
[truncated: 2,396 more rows]
